# Supplementary material for: Effect of using preselected markers from imputed whole-genome sequence for genomic prediction in Angus cattle
Source: Genet Sel Evol. 2025 Sep 25;57:52. doi: 10.1186/s12711-025-00999-7 (PMC12465657; doi:10.1186/s12711-025-00999-7)
Supplement: Supplementary file 1 — Additional file 1. Table S1. Gene Ontology terms for the marker preselection. Table S2. Heritability and genetic parameter estimates for all traits using different set of genotypes and statistical methods. [file 12711_2025_999_MOESM1_ESM.xlsx]

## Sheet: Ad01TableS1
Additional file 1 Table S1 Gene Ontology terms for the marker preselection
Trait	Code	Types	GO name
BW - growth trait	GO:0007186	biological process	G protein-coupled receptor signaling pathway
BW - growth trait	GO:0007165	biological process	signal transduction
BW - growth trait	GO:0004930	biological process	G protein-coupled receptor activity
BW - growth trait	GO:0004984	biological process	olfactory receptor activity
BW - growth trait	GO:0050911	biological process	detection of chemical stimulus involved in sensory perception of smell
BW - growth trait	GO:0007608	biological process	sensory perception of smell
BW - growth trait	GO:0035556	biological process	intracellular signal transduction
BW - growth trait	GO:0005125	biological process	cytokine activity
BW - growth trait	GO:0008083	biological process	growth factor activity
BW - growth trait	GO:0005179	biological process	hormone activity
BW - growth trait	GO:0007283	biological process	spermatogenesis
BW - growth trait	GO:0016055	biological process	Wnt signaling pathway
BW - growth trait	GO:0007399	biological process	nervous system development
BW - growth trait	GO:0007166	biological process	cell surface receptor signaling pathway
BW - growth trait	GO:0019221	biological process	cytokine-mediated signaling pathway
BW - growth trait	GO:0007507	biological process	heart development
BW - growth trait	GO:0007169	biological process	transmembrane receptor protein tyrosine kinase signaling pathway
BW - growth trait	GO:0001525	biological process	angiogenesis
BW - growth trait	GO:0030335	biological process	positive regulation of cell migration
BW - growth trait	GO:0043123	biological process	positive regulation of canonical NF-kappaB signal transduction
BW - growth trait	GO:0070374	biological process	positive regulation of ERK1 and ERK2 cascade
BW - growth trait	GO:0007264	biological process	small GTPase mediated signal transduction
BW - growth trait	GO:0001701	biological process	in utero embryonic development
BW - growth trait	GO:0007229	biological process	integrin-mediated signaling pathway
BW - growth trait	GO:0007219	biological process	Notch signaling pathway
BW - growth trait	GO:0007189	biological process	adenylate cyclase-activating G protein-coupled receptor signaling pathway
BW - growth trait	GO:0007411	biological process	axon guidance
BW - growth trait	GO:0000165	biological process	MAPK cascade
BW - growth trait	GO:0007420	biological process	brain development
BW - growth trait	GO:0007601	biological process	visual perception
BW - growth trait	GO:0043410	biological process	positive regulation of MAPK cascade
BW - growth trait	GO:0007218	biological process	neuropeptide signaling pathway
BW - growth trait	GO:0090090	biological process	negative regulation of canonical Wnt signaling pathway
BW - growth trait	GO:0007605	biological process	sensory perception of sound
BW - growth trait	GO:0070098	biological process	chemokine-mediated signaling pathway
BW - growth trait	GO:0030182	biological process	neuron differentiation
BW - growth trait	GO:0007596	biological process	blood coagulation
BW - growth trait	GO:0004879	biological process	nuclear receptor activity
BW - growth trait	GO:0031175	biological process	neuron projection development
BW - growth trait	GO:0060070	biological process	canonical Wnt signaling pathway
BW - growth trait	GO:0045766	biological process	positive regulation of angiogenesis
BW - growth trait	GO:0060079	biological process	excitatory postsynaptic potential
BW - growth trait	GO:0007179	biological process	transforming growth factor beta receptor signaling pathway
BW - growth trait	GO:0051897	biological process	positive regulation of phosphatidylinositol 3-kinase/protein kinase B signal transduction
BW - growth trait	GO:0008009	biological process	chemokine activity
BW - growth trait	GO:0009952	biological process	anterior/posterior pattern specification
BW - growth trait	GO:0001764	biological process	neuron migration
BW - growth trait	GO:0001822	biological process	kidney development
BW - growth trait	GO:0030308	biological process	negative regulation of cell growth
BW - growth trait	GO:0090263	biological process	positive regulation of canonical Wnt signaling pathway
BW - growth trait	GO:0004896	biological process	cytokine receptor activity
BW - growth trait	GO:0007409	biological process	axonogenesis
BW - growth trait	GO:0050852	biological process	T cell receptor signaling pathway
BW - growth trait	GO:0004675	biological process	transmembrane receptor protein serine/threonine kinase activity
BW - growth trait	GO:0007417	biological process	central nervous system development
BW - growth trait	GO:0030509	biological process	BMP signaling pathway
BW - growth trait	GO:0007286	biological process	spermatid development
BW - growth trait	GO:0007224	biological process	smoothened signaling pathway
BW - growth trait	GO:0002224	biological process	toll-like receptor signaling pathway
BW - growth trait	GO:0016525	biological process	negative regulation of angiogenesis
BW - growth trait	GO:0032755	biological process	positive regulation of interleukin-6 production
BW - growth trait	GO:0004707	biological process	MAP kinase activity
BW - growth trait	GO:0001503	biological process	ossification
BW - growth trait	GO:0007266	biological process	Rho protein signal transduction
BW - growth trait	GO:0008543	biological process	fibroblast growth factor receptor signaling pathway
BW - growth trait	GO:0008584	biological process	male gonad development
BW - growth trait	GO:0030183	biological process	B cell differentiation
BW - growth trait	GO:0030178	biological process	negative regulation of Wnt signaling pathway
BW - growth trait	GO:0001501	biological process	skeletal system development
BW - growth trait	GO:0001649	biological process	osteoblast differentiation
BW - growth trait	GO:0007200	biological process	phospholipase C-activating G protein-coupled receptor signaling pathway
BW - growth trait	GO:0030324	biological process	lung development
BW - growth trait	GO:0019722	biological process	calcium-mediated signaling
BW - growth trait	GO:0022008	biological process	neurogenesis
BW - growth trait	GO:0046330	biological process	positive regulation of JNK cascade
BW - growth trait	GO:0030522	biological process	intracellular receptor signaling pathway
BW - growth trait	GO:0007249	biological process	canonical NF-kappaB signal transduction
BW - growth trait	GO:0032760	biological process	positive regulation of tumor necrosis factor production
BW - growth trait	GO:0008286	biological process	insulin receptor signaling pathway
BW - growth trait	GO:0009968	biological process	negative regulation of signal transduction
BW - growth trait	GO:0032729	biological process	positive regulation of type II interferon production
BW - growth trait	GO:0035264	biological process	multicellular organism growth
BW - growth trait	GO:0007265	biological process	Ras protein signal transduction
BW - growth trait	GO:0048013	biological process	ephrin receptor signaling pathway
BW - growth trait	GO:0050909	biological process	sensory perception of taste
BW - growth trait	GO:0009966	biological process	regulation of signal transduction
BW - growth trait	GO:0048018	biological process	receptor ligand activity
BW - growth trait	GO:0008217	biological process	regulation of blood pressure
BW - growth trait	GO:1904263	biological process	positive regulation of TORC1 signaling
BW - growth trait	GO:0001843	biological process	neural tube closure
BW - growth trait	GO:0001817	biological process	regulation of cytokine production
BW - growth trait	GO:0007626	biological process	locomotory behavior
BW - growth trait	GO:0030512	biological process	negative regulation of transforming growth factor beta receptor signaling pathway
BW - growth trait	GO:0071526	biological process	semaphorin-plexin signaling pathway
BW - growth trait	GO:0010976	biological process	positive regulation of neuron projection development
BW - growth trait	GO:1901224	biological process	positive regulation of non-canonical NF-kappaB signal transduction
BW - growth trait	GO:0001819	biological process	positive regulation of cytokine production
BW - growth trait	GO:0007368	biological process	determination of left/right symmetry
BW - growth trait	GO:0010595	biological process	positive regulation of endothelial cell migration
BW - growth trait	GO:0030218	biological process	erythrocyte differentiation
BW - growth trait	GO:0035235	biological process	ionotropic glutamate receptor signaling pathway
BW - growth trait	GO:0042056	biological process	chemoattractant activity
BW - growth trait	GO:0009791	biological process	post-embryonic development
BW - growth trait	GO:0030900	biological process	forebrain development
BW - growth trait	GO:0051216	biological process	cartilage development
BW - growth trait	GO:0022848	biological process	acetylcholine-gated monoatomic cation-selective channel activity
BW - growth trait	GO:0030514	biological process	negative regulation of BMP signaling pathway
BW - growth trait	GO:0033209	biological process	tumor necrosis factor-mediated signaling pathway
BW - growth trait	GO:0060348	biological process	bone development
BW - growth trait	GO:1904262	biological process	negative regulation of TORC1 signaling
BW - growth trait	GO:0032007	biological process	negative regulation of TOR signaling
BW - growth trait	GO:0042531	biological process	positive regulation of tyrosine phosphorylation of STAT protein
BW - growth trait	GO:0120162	biological process	positive regulation of cold-induced thermogenesis
BW - growth trait	GO:0042100	biological process	B cell proliferation
BW - growth trait	GO:0045666	biological process	positive regulation of neuron differentiation
BW - growth trait	GO:0048812	biological process	neuron projection morphogenesis
BW - growth trait	GO:0060041	biological process	retina development in camera-type eye
BW - growth trait	GO:0097190	biological process	apoptotic signaling pathway
BW - growth trait	GO:0002062	biological process	chondrocyte differentiation
BW - growth trait	GO:0030307	biological process	positive regulation of cell growth
BW - growth trait	GO:0030968	biological process	endoplasmic reticulum unfolded protein response
BW - growth trait	GO:0032757	biological process	positive regulation of interleukin-8 production
BW - growth trait	GO:0001570	biological process	vasculogenesis
BW - growth trait	GO:0043124	biological process	negative regulation of canonical NF-kappaB signal transduction
BW - growth trait	GO:0043491	biological process	phosphatidylinositol 3-kinase/protein kinase B signal transduction
BW - growth trait	GO:0045669	biological process	positive regulation of osteoblast differentiation
BW - growth trait	GO:0051965	biological process	positive regulation of synapse assembly
BW - growth trait	GO:0042472	biological process	inner ear morphogenesis
BW - growth trait	GO:0043010	biological process	camera-type eye development
BW - growth trait	GO:0051056	biological process	regulation of small GTPase mediated signal transduction
BW - growth trait	GO:0000077	biological process	DNA damage checkpoint signaling
BW - growth trait	GO:0004993	biological process	G protein-coupled serotonin receptor activity
BW - growth trait	GO:0008277	biological process	regulation of G protein-coupled receptor signaling pathway
BW - growth trait	GO:0016493	biological process	C-C chemokine receptor activity
BW - growth trait	GO:0021987	biological process	cerebral cortex development
BW - growth trait	GO:0032008	biological process	positive regulation of TOR signaling
BW - growth trait	GO:0001568	biological process	blood vessel development
BW - growth trait	GO:0032720	biological process	negative regulation of tumor necrosis factor production
BW - growth trait	GO:0060395	biological process	SMAD protein signal transduction
BW - growth trait	GO:0070373	biological process	negative regulation of ERK1 and ERK2 cascade
BW - growth trait	GO:0004709	biological process	MAP kinase kinase kinase activity
BW - growth trait	GO:0007173	biological process	epidermal growth factor receptor signaling pathway
BW - growth trait	GO:0008630	biological process	intrinsic apoptotic signaling pathway in response to DNA damage
BW - growth trait	GO:0042102	biological process	positive regulation of T cell proliferation
BW - growth trait	GO:0048015	biological process	phosphatidylinositol-mediated signaling
BW - growth trait	GO:0050853	biological process	B cell receptor signaling pathway
BW - growth trait	GO:0045665	biological process	negative regulation of neuron differentiation
BW - growth trait	GO:0007188	biological process	adenylate cyclase-modulating G protein-coupled receptor signaling pathway
BW - growth trait	GO:0030168	biological process	platelet activation
BW - growth trait	GO:0030282	biological process	bone mineralization
BW - growth trait	GO:0032012	biological process	regulation of ARF protein signal transduction
BW - growth trait	GO:0032731	biological process	positive regulation of interleukin-1 beta production
BW - growth trait	GO:0042552	biological process	myelination
BW - growth trait	GO:0048666	biological process	neuron development
BW - growth trait	GO:0048704	biological process	embryonic skeletal system morphogenesis
BW - growth trait	GO:0097191	biological process	extrinsic apoptotic signaling pathway
BW - growth trait	GO:0030217	biological process	T cell differentiation
BW - growth trait	GO:0032728	biological process	positive regulation of interferon-beta production
BW - growth trait	GO:0046427	biological process	positive regulation of receptor signaling pathway via JAK-STAT
BW - growth trait	GO:0050870	biological process	positive regulation of T cell activation
BW - growth trait	GO:0001889	biological process	liver development
BW - growth trait	GO:0005184	biological process	neuropeptide hormone activity
BW - growth trait	GO:0007095	biological process	mitotic G2 DNA damage checkpoint signaling
BW - growth trait	GO:0017154	biological process	semaphorin receptor activity
BW - growth trait	GO:0030177	biological process	positive regulation of Wnt signaling pathway
BW - growth trait	GO:0042733	biological process	embryonic digit morphogenesis
BW - growth trait	GO:0002088	biological process	lens development in camera-type eye
BW - growth trait	GO:0003007	biological process	heart morphogenesis
BW - growth trait	GO:0007254	biological process	JNK cascade
BW - growth trait	GO:0007389	biological process	pattern specification process
BW - growth trait	GO:0030890	biological process	positive regulation of B cell proliferation
BW - growth trait	GO:0032481	biological process	positive regulation of type I interferon production
BW - growth trait	GO:0042110	biological process	T cell activation
BW - growth trait	GO:0051898	biological process	negative regulation of phosphatidylinositol 3-kinase/protein kinase B signal transduction
BW - growth trait	GO:0007094	biological process	mitotic spindle assembly checkpoint signaling
BW - growth trait	GO:0001947	biological process	heart looping
BW - growth trait	GO:0007178	biological process	transmembrane receptor protein serine/threonine kinase signaling pathway
BW - growth trait	GO:0007193	biological process	adenylate cyclase-inhibiting G protein-coupled receptor signaling pathway
BW - growth trait	GO:0007613	biological process	memory
BW - growth trait	GO:0035329	biological process	hippo signaling
BW - growth trait	GO:0050890	biological process	cognition
BW - growth trait	GO:0008344	biological process	adult locomotory behavior
BW - growth trait	GO:0010718	biological process	positive regulation of epithelial to mesenchymal transition
BW - growth trait	GO:0045995	biological process	regulation of embryonic development
BW - growth trait	GO:0008528	biological process	G protein-coupled peptide receptor activity
BW - growth trait	GO:0031424	biological process	keratinization
BW - growth trait	GO:0045494	biological process	photoreceptor cell maintenance
BW - growth trait	GO:0045668	biological process	negative regulation of osteoblast differentiation
BW - growth trait	GO:0045747	biological process	positive regulation of Notch signaling pathway
BW - growth trait	GO:0060048	biological process	cardiac muscle contraction
BW - growth trait	GO:0097009	biological process	energy homeostasis
BW - growth trait	GO:0001756	biological process	somitogenesis
BW - growth trait	GO:0004980	biological process	melanocyte-stimulating hormone receptor activity
BW - growth trait	GO:0007342	biological process	fusion of sperm to egg plasma membrane involved in single fertilization
BW - growth trait	GO:0004970	biological process	ionotropic glutamate receptor activity
BW - growth trait	GO:0007416	biological process	synapse assembly
BW - growth trait	GO:0030326	biological process	embryonic limb morphogenesis
BW - growth trait	GO:0035025	biological process	positive regulation of Rho protein signal transduction
BW - growth trait	GO:0045746	biological process	negative regulation of Notch signaling pathway
BW - growth trait	GO:0048538	biological process	thymus development
BW - growth trait	GO:0050767	biological process	regulation of neurogenesis
BW - growth trait	GO:1904315	biological process	transmitter-gated monoatomic ion channel activity involved in regulation of postsynaptic membrane potential
BW - growth trait	GO:0001658	biological process	branching involved in ureteric bud morphogenesis
BW - growth trait	GO:0007259	biological process	receptor signaling pathway via JAK-STAT
BW - growth trait	GO:0021766	biological process	hippocampus development
BW - growth trait	GO:0032722	biological process	positive regulation of chemokine production
BW - growth trait	GO:0070059	biological process	intrinsic apoptotic signaling pathway in response to endoplasmic reticulum stress
BW - growth trait	GO:2001244	biological process	positive regulation of intrinsic apoptotic signaling pathway
BW - growth trait	GO:0007565	biological process	female pregnancy
BW - growth trait	GO:0009953	biological process	dorsal/ventral pattern formation
BW - growth trait	GO:0032715	biological process	negative regulation of interleukin-6 production
BW - growth trait	GO:0035019	biological process	somatic stem cell population maintenance
BW - growth trait	GO:0048477	biological process	oogenesis
BW - growth trait	GO:0050885	biological process	neuromuscular process controlling balance
BW - growth trait	GO:1903489	biological process	positive regulation of lactation
BW - growth trait	GO:0001558	biological process	regulation of cell growth
BW - growth trait	GO:0001654	biological process	eye development
BW - growth trait	GO:0002040	biological process	sprouting angiogenesis
BW - growth trait	GO:0004950	biological process	chemokine receptor activity
BW - growth trait	GO:0006936	biological process	muscle contraction
BW - growth trait	GO:0009755	biological process	hormone-mediated signaling pathway
BW - growth trait	GO:0030513	biological process	positive regulation of BMP signaling pathway
BW - growth trait	GO:0060173	biological process	limb development
BW - growth trait	GO:0070371	biological process	ERK1 and ERK2 cascade
BW - growth trait	GO:0001580	biological process	detection of chemical stimulus involved in sensory perception of bitter taste
BW - growth trait	GO:0001942	biological process	hair follicle development
BW - growth trait	GO:0002286	biological process	T cell activation involved in immune response
BW - growth trait	GO:0005042	biological process	netrin receptor activity
BW - growth trait	GO:0007288	biological process	sperm axoneme assembly
BW - growth trait	GO:0007405	biological process	neuroblast proliferation
BW - growth trait	GO:0016358	biological process	dendrite development
BW - growth trait	GO:0042130	biological process	negative regulation of T cell proliferation
BW - growth trait	GO:0048705	biological process	skeletal system morphogenesis
BW - growth trait	GO:0086091	biological process	regulation of heart rate by cardiac conduction
BW - growth trait	GO:0003151	biological process	outflow tract morphogenesis
BW - growth trait	GO:0019233	biological process	sensory perception of pain
BW - growth trait	GO:0042771	biological process	intrinsic apoptotic signaling pathway in response to DNA damage by p53 class mediator
BW - growth trait	GO:0001541	biological process	ovarian follicle development
BW - growth trait	GO:0010977	biological process	negative regulation of neuron projection development
BW - growth trait	GO:0021915	biological process	neural tube development
BW - growth trait	GO:0030501	biological process	positive regulation of bone mineralization
BW - growth trait	GO:0031663	biological process	lipopolysaccharide-mediated signaling pathway
BW - growth trait	GO:0033141	biological process	positive regulation of peptidyl-serine phosphorylation of STAT protein
BW - growth trait	GO:0046627	biological process	negative regulation of insulin receptor signaling pathway
BW - growth trait	GO:0048008	biological process	platelet-derived growth factor receptor signaling pathway
BW - growth trait	GO:0061564	biological process	axon development
BW - growth trait	GO:0070527	biological process	platelet aggregation
BW - growth trait	GO:2001235	biological process	positive regulation of apoptotic signaling pathway
BW - growth trait	GO:0004931	biological process	extracellularly ATP-gated monoatomic cation channel activity
BW - growth trait	GO:0007281	biological process	germ cell development
BW - growth trait	GO:0007612	biological process	learning
BW - growth trait	GO:0033077	biological process	T cell differentiation in thymus
BW - growth trait	GO:0042098	biological process	T cell proliferation
BW - growth trait	GO:0048706	biological process	embryonic skeletal system development
BW - growth trait	GO:0097192	biological process	extrinsic apoptotic signaling pathway in absence of ligand
BW - growth trait	GO:0002323	biological process	natural killer cell activation involved in immune response
BW - growth trait	GO:0007611	biological process	learning or memory
BW - growth trait	GO:0008625	biological process	extrinsic apoptotic signaling pathway via death domain receptors
BW - growth trait	GO:0010634	biological process	positive regulation of epithelial cell migration
BW - growth trait	GO:0032743	biological process	positive regulation of interleukin-2 production
BW - growth trait	GO:0034142	biological process	toll-like receptor 4 signaling pathway
BW - growth trait	GO:0042813	biological process	Wnt receptor activity
BW - growth trait	GO:0043409	biological process	negative regulation of MAPK cascade
BW - growth trait	GO:0048384	biological process	retinoic acid receptor signaling pathway
BW - growth trait	GO:0048568	biological process	embryonic organ development
BW - growth trait	GO:1900017	biological process	positive regulation of cytokine production involved in inflammatory response
BW - growth trait	GO:2001237	biological process	negative regulation of extrinsic apoptotic signaling pathway
BW - growth trait	GO:0001657	biological process	ureteric bud development
BW - growth trait	GO:0001707	biological process	mesoderm formation
BW - growth trait	GO:0003707	biological process	nuclear steroid receptor activity
BW - growth trait	GO:0019827	biological process	stem cell population maintenance
BW - growth trait	GO:0043536	biological process	positive regulation of blood vessel endothelial cell migration
BW - growth trait	GO:0043542	biological process	endothelial cell migration
BW - growth trait	GO:0046580	biological process	negative regulation of Ras protein signal transduction
BW - growth trait	GO:0048286	biological process	lung alveolus development
BW - growth trait	GO:0048536	biological process	spleen development
BW - growth trait	GO:0048709	biological process	oligodendrocyte differentiation
BW - growth trait	GO:0006937	biological process	regulation of muscle contraction
BW - growth trait	GO:0010975	biological process	regulation of neuron projection development
BW - growth trait	GO:0016503	biological process	pheromone receptor activity
BW - growth trait	GO:0030511	biological process	positive regulation of transforming growth factor beta receptor signaling pathway
BW - growth trait	GO:0032733	biological process	positive regulation of interleukin-10 production
BW - growth trait	GO:0042113	biological process	B cell activation
BW - growth trait	GO:0043029	biological process	T cell homeostasis
BW - growth trait	GO:0043122	biological process	regulation of canonical NF-kappaB signal transduction
BW - growth trait	GO:0045880	biological process	positive regulation of smoothened signaling pathway
BW - growth trait	GO:0048240	biological process	sperm capacitation
BW - growth trait	GO:0050769	biological process	positive regulation of neurogenesis
BW - growth trait	GO:2001238	biological process	positive regulation of extrinsic apoptotic signaling pathway
BW - growth trait	GO:0001594	biological process	trace-amine receptor activity
BW - growth trait	GO:0002052	biological process	positive regulation of neuroblast proliferation
BW - growth trait	GO:0005007	biological process	fibroblast growth factor receptor activity
BW - growth trait	GO:0005520	biological process	insulin-like growth factor binding
BW - growth trait	GO:0007140	biological process	male meiotic nuclear division
BW - growth trait	GO:0007631	biological process	feeding behavior
BW - growth trait	GO:0008542	biological process	visual learning
BW - growth trait	GO:0040018	biological process	positive regulation of multicellular organism growth
BW - growth trait	GO:0042310	biological process	vasoconstriction
BW - growth trait	GO:0043401	biological process	steroid hormone mediated signaling pathway
BW - growth trait	GO:0043408	biological process	regulation of MAPK cascade
BW - growth trait	GO:0097746	biological process	blood vessel diameter maintenance
BW - growth trait	GO:0001675	biological process	acrosome assembly
BW - growth trait	GO:0005003	biological process	ephrin receptor activity
BW - growth trait	GO:0007602	biological process	phototransduction
BW - growth trait	GO:0031929	biological process	TOR signaling
BW - growth trait	GO:0035023	biological process	regulation of Rho protein signal transduction
BW - growth trait	GO:0048009	biological process	insulin-like growth factor receptor signaling pathway
BW - growth trait	GO:0048010	biological process	vascular endothelial growth factor receptor signaling pathway
BW - growth trait	GO:0048701	biological process	embryonic cranial skeleton morphogenesis
BW - growth trait	GO:0060349	biological process	bone morphogenesis
BW - growth trait	GO:0060828	biological process	regulation of canonical Wnt signaling pathway
BW - growth trait	GO:0008340	biological process	determination of adult lifespan
BW - growth trait	GO:0045765	biological process	regulation of angiogenesis
BW - growth trait	GO:0048675	biological process	axon extension
BW - growth trait	GO:0048813	biological process	dendrite morphogenesis
BW - growth trait	GO:0007205	biological process	protein kinase C-activating G protein-coupled receptor signaling pathway
BW - growth trait	GO:0007369	biological process	gastrulation
BW - growth trait	GO:0007606	biological process	sensory perception of chemical stimulus
BW - growth trait	GO:0031069	biological process	hair follicle morphogenesis
BW - growth trait	GO:0032689	biological process	negative regulation of type II interferon production
BW - growth trait	GO:0032727	biological process	positive regulation of interferon-alpha production
BW - growth trait	GO:0035024	biological process	negative regulation of Rho protein signal transduction
BW - growth trait	GO:0035176	biological process	social behavior
BW - growth trait	GO:0042104	biological process	positive regulation of activated T cell proliferation
BW - growth trait	GO:0048663	biological process	neuron fate commitment
BW - growth trait	GO:0120163	biological process	negative regulation of cold-induced thermogenesis
BW - growth trait	GO:2001243	biological process	negative regulation of intrinsic apoptotic signaling pathway
BW - growth trait	GO:0001974	biological process	blood vessel remodeling
BW - growth trait	GO:0008188	biological process	neuropeptide receptor activity
BW - growth trait	GO:0019933	biological process	cAMP-mediated signaling
BW - growth trait	GO:0021549	biological process	cerebellum development
BW - growth trait	GO:0032735	biological process	positive regulation of interleukin-12 production
BW - growth trait	GO:0035115	biological process	embryonic forelimb morphogenesis
BW - growth trait	GO:0040014	biological process	regulation of multicellular organism growth
BW - growth trait	GO:0045499	biological process	chemorepellent activity
BW - growth trait	GO:0045664	biological process	regulation of neuron differentiation
BW - growth trait	GO:0048873	biological process	homeostasis of number of cells within a tissue
BW - growth trait	GO:0060337	biological process	type I interferon-mediated signaling pathway
BW - growth trait	GO:0070372	biological process	regulation of ERK1 and ERK2 cascade
BW - growth trait	GO:0097193	biological process	intrinsic apoptotic signaling pathway
BW - growth trait	GO:1900745	biological process	positive regulation of p38MAPK cascade
BW - growth trait	GO:1901223	biological process	negative regulation of non-canonical NF-kappaB signal transduction
BW - growth trait	GO:1905606	biological process	regulation of presynapse assembly
BW - growth trait	GO:0001569	biological process	branching involved in blood vessel morphogenesis
BW - growth trait	GO:0001656	biological process	metanephros development
BW - growth trait	GO:0001958	biological process	endochondral ossification
BW - growth trait	GO:0004977	biological process	melanocortin receptor activity
BW - growth trait	GO:0007276	biological process	gamete generation
BW - growth trait	GO:0010575	biological process	positive regulation of vascular endothelial growth factor production
BW - growth trait	GO:0010719	biological process	negative regulation of epithelial to mesenchymal transition
BW - growth trait	GO:0030878	biological process	thyroid gland development
BW - growth trait	GO:0032486	biological process	Rap protein signal transduction
BW - growth trait	GO:0035108	biological process	limb morphogenesis
BW - growth trait	GO:0035589	biological process	G protein-coupled purinergic nucleotide receptor signaling pathway
BW - growth trait	GO:0035987	biological process	endodermal cell differentiation
BW - growth trait	GO:0038061	biological process	non-canonical NF-kappaB signal transduction
BW - growth trait	GO:0048731	biological process	system development
BW - growth trait	GO:0098664	biological process	G protein-coupled serotonin receptor signaling pathway
BW - growth trait	GO:0001614	biological process	purinergic nucleotide receptor activity
BW - growth trait	GO:0002027	biological process	regulation of heart rate
BW - growth trait	GO:0007187	biological process	G protein-coupled receptor signaling pathway, coupled to cyclic nucleotide second messenger
BW - growth trait	GO:0007216	biological process	G protein-coupled glutamate receptor signaling pathway
BW - growth trait	GO:0007566	biological process	embryo implantation
BW - growth trait	GO:0032006	biological process	regulation of TOR signaling
BW - growth trait	GO:0035116	biological process	embryonic hindlimb morphogenesis
BW - growth trait	GO:0040037	biological process	negative regulation of fibroblast growth factor receptor signaling pathway
BW - growth trait	GO:0042311	biological process	vasodilation
BW - growth trait	GO:0048514	biological process	blood vessel morphogenesis
BW - growth trait	GO:0060340	biological process	positive regulation of type I interferon-mediated signaling pathway
BW - growth trait	GO:0060391	biological process	positive regulation of SMAD protein signal transduction
BW - growth trait	GO:0071880	biological process	adenylate cyclase-activating adrenergic receptor signaling pathway
BW - growth trait	GO:0001818	biological process	negative regulation of cytokine production
BW - growth trait	GO:0001836	biological process	release of cytochrome c from mitochondria
BW - growth trait	GO:0001944	biological process	vasculature development
BW - growth trait	GO:0003009	biological process	skeletal muscle contraction
BW - growth trait	GO:0003281	biological process	ventricular septum development
BW - growth trait	GO:0009880	biological process	embryonic pattern specification
BW - growth trait	GO:0019228	biological process	neuronal action potential
BW - growth trait	GO:0031295	biological process	T cell costimulation
BW - growth trait	GO:0032924	biological process	activin receptor signaling pathway
BW - growth trait	GO:0035590	biological process	purinergic nucleotide receptor signaling pathway
BW - growth trait	GO:0043129	biological process	surfactant homeostasis
BW - growth trait	GO:0045648	biological process	positive regulation of erythrocyte differentiation
BW - growth trait	GO:0048565	biological process	digestive tract development
BW - growth trait	GO:0070498	biological process	interleukin-1-mediated signaling pathway
BW - growth trait	GO:0072332	biological process	intrinsic apoptotic signaling pathway by p53 class mediator
BW - growth trait	GO:0090200	biological process	positive regulation of release of cytochrome c from mitochondria
BW - growth trait	GO:0007616	biological process	long-term memory
BW - growth trait	GO:0007628	biological process	adult walking behavior
BW - growth trait	GO:0030534	biological process	adult behavior
BW - growth trait	GO:0030901	biological process	midbrain development
BW - growth trait	GO:0050772	biological process	positive regulation of axonogenesis
BW - growth trait	GO:0050905	biological process	neuromuscular process
BW - growth trait	GO:0060586	biological process	multicellular organismal-level iron ion homeostasis
BW - growth trait	GO:1902042	biological process	negative regulation of extrinsic apoptotic signaling pathway via death domain receptors
BW - growth trait	GO:2001234	biological process	negative regulation of apoptotic signaling pathway
BW - growth trait	GO:2001240	biological process	negative regulation of extrinsic apoptotic signaling pathway in absence of ligand
BW - growth trait	GO:0003180	biological process	aortic valve morphogenesis
BW - growth trait	GO:0005220	biological process	inositol 1,4,5-trisphosphate-sensitive calcium-release channel activity
BW - growth trait	GO:0007586	biological process	digestion
BW - growth trait	GO:0008045	biological process	motor neuron axon guidance
BW - growth trait	GO:0008585	biological process	female gonad development
BW - growth trait	GO:0010001	biological process	glial cell differentiation
BW - growth trait	GO:0019229	biological process	regulation of vasoconstriction
BW - growth trait	GO:0032703	biological process	negative regulation of interleukin-2 production
BW - growth trait	GO:0045453	biological process	bone resorption
BW - growth trait	GO:0045742	biological process	positive regulation of epidermal growth factor receptor signaling pathway
BW - growth trait	GO:0045879	biological process	negative regulation of smoothened signaling pathway
BW - growth trait	GO:0048843	biological process	negative regulation of axon extension involved in axon guidance
BW - growth trait	GO:0050770	biological process	regulation of axonogenesis
BW - growth trait	GO:0050868	biological process	negative regulation of T cell activation
BW - growth trait	GO:0060412	biological process	ventricular septum morphogenesis
BW - growth trait	GO:0072359	biological process	circulatory system development
BW - growth trait	GO:0097150	biological process	neuronal stem cell population maintenance
BW - growth trait	GO:1900227	biological process	positive regulation of NLRP3 inflammasome complex assembly
BW - growth trait	GO:1990138	biological process	neuron projection extension
BW - growth trait	GO:0001662	biological process	behavioral fear response
BW - growth trait	GO:0003376	biological process	sphingosine-1-phosphate receptor signaling pathway
BW - growth trait	GO:0005000	biological process	vasopressin receptor activity
BW - growth trait	GO:0008593	biological process	regulation of Notch signaling pathway
BW - growth trait	GO:0030368	biological process	interleukin-17 receptor activity
BW - growth trait	GO:0030500	biological process	regulation of bone mineralization
BW - growth trait	GO:0032740	biological process	positive regulation of interleukin-17 production
BW - growth trait	GO:0033038	biological process	bitter taste receptor activity
BW - growth trait	GO:0035567	biological process	non-canonical Wnt signaling pathway
BW - growth trait	GO:0048535	biological process	lymph node development
BW - growth trait	GO:0048754	biological process	branching morphogenesis of an epithelial tube
BW - growth trait	GO:0090026	biological process	positive regulation of monocyte chemotaxis
BW - growth trait	GO:0090050	biological process	positive regulation of cell migration involved in sprouting angiogenesis
BW - growth trait	GO:0001782	biological process	B cell homeostasis
BW - growth trait	GO:0002281	biological process	macrophage activation involved in immune response
BW - growth trait	GO:0005219	biological process	ryanodine-sensitive calcium-release channel activity
BW - growth trait	GO:0009954	biological process	proximal/distal pattern formation
BW - growth trait	GO:0019934	biological process	cGMP-mediated signaling
BW - growth trait	GO:0032332	biological process	positive regulation of chondrocyte differentiation
BW - growth trait	GO:0042129	biological process	regulation of T cell proliferation
BW - growth trait	GO:0045582	biological process	positive regulation of T cell differentiation
BW - growth trait	GO:0045671	biological process	negative regulation of osteoclast differentiation
BW - growth trait	GO:0045672	biological process	positive regulation of osteoclast differentiation
BW - growth trait	GO:0046329	biological process	negative regulation of JNK cascade
BW - growth trait	GO:0055013	biological process	cardiac muscle cell development
BW - growth trait	GO:0071875	biological process	adrenergic receptor signaling pathway
BW - growth trait	GO:2000036	biological process	regulation of stem cell population maintenance
BW - growth trait	GO:0005031	biological process	tumor necrosis factor receptor activity
BW - growth trait	GO:0005078	biological process	MAP-kinase scaffold activity
BW - growth trait	GO:0007141	biological process	male meiosis I
BW - growth trait	GO:0007585	biological process	respiratory gaseous exchange by respiratory system
BW - growth trait	GO:0008306	biological process	associative learning
BW - growth trait	GO:0010596	biological process	negative regulation of endothelial cell migration
BW - growth trait	GO:0015464	biological process	acetylcholine receptor activity
BW - growth trait	GO:0032691	biological process	negative regulation of interleukin-1 beta production
BW - growth trait	GO:0032874	biological process	positive regulation of stress-activated MAPK cascade
BW - growth trait	GO:0038007	biological process	netrin-activated signaling pathway
BW - growth trait	GO:0045579	biological process	positive regulation of B cell differentiation
BW - growth trait	GO:0045780	biological process	positive regulation of bone resorption
BW - growth trait	GO:0046849	biological process	bone remodeling
BW - growth trait	GO:0048589	biological process	developmental growth
BW - growth trait	GO:0048821	biological process	erythrocyte development
BW - growth trait	GO:0050908	biological process	detection of light stimulus involved in visual perception
BW - growth trait	GO:0060339	biological process	negative regulation of type I interferon-mediated signaling pathway
BW - growth trait	GO:0060976	biological process	coronary vasculature development
BW - growth trait	GO:0070294	biological process	renal sodium ion absorption
BW - growth trait	GO:0071542	biological process	dopaminergic neuron differentiation
BW - growth trait	GO:0090023	biological process	positive regulation of neutrophil chemotaxis
BW - growth trait	GO:0001824	biological process	blastocyst development
BW - growth trait	GO:0014003	biological process	oligodendrocyte development
BW - growth trait	GO:0016601	biological process	Rac protein signal transduction
BW - growth trait	GO:0017015	biological process	regulation of transforming growth factor beta receptor signaling pathway
BW - growth trait	GO:0021537	biological process	telencephalon development
BW - growth trait	GO:0030330	biological process	DNA damage response, signal transduction by p53 class mediator
BW - growth trait	GO:0032480	biological process	negative regulation of type I interferon production
BW - growth trait	GO:0032482	biological process	Rab protein signal transduction
BW - growth trait	GO:0032753	biological process	positive regulation of interleukin-4 production
BW - growth trait	GO:0035584	biological process	calcium-mediated signaling using intracellular calcium source
BW - growth trait	GO:0035904	biological process	aorta development
BW - growth trait	GO:0045638	biological process	negative regulation of myeloid cell differentiation
BW - growth trait	GO:0048484	biological process	enteric nervous system development
BW - growth trait	GO:0048665	biological process	neuron fate specification
BW - growth trait	GO:0048872	biological process	homeostasis of number of cells
BW - growth trait	GO:0050862	biological process	positive regulation of T cell receptor signaling pathway
BW - growth trait	GO:0055007	biological process	cardiac muscle cell differentiation
BW - growth trait	GO:1904862	biological process	inhibitory synapse assembly
BW - growth trait	GO:2000406	biological process	positive regulation of T cell migration
BW - growth trait	GO:0001659	biological process	temperature homeostasis
BW - growth trait	GO:0001894	biological process	tissue homeostasis
BW - growth trait	GO:0002042	biological process	cell migration involved in sprouting angiogenesis
BW - growth trait	GO:0004935	biological process	adrenergic receptor activity
BW - growth trait	GO:0006939	biological process	smooth muscle contraction
BW - growth trait	GO:0007422	biological process	peripheral nervous system development
BW - growth trait	GO:0016494	biological process	C-X-C chemokine receptor activity
BW - growth trait	GO:0016907	biological process	G protein-coupled acetylcholine receptor activity
BW - growth trait	GO:0030279	biological process	negative regulation of ossification
BW - growth trait	GO:0031641	biological process	regulation of myelination
BW - growth trait	GO:0034122	biological process	negative regulation of toll-like receptor signaling pathway
BW - growth trait	GO:0035265	biological process	organ growth
BW - growth trait	GO:0038063	biological process	collagen-activated tyrosine kinase receptor signaling pathway
BW - growth trait	GO:0042474	biological process	middle ear morphogenesis
BW - growth trait	GO:0042730	biological process	fibrinolysis
BW - growth trait	GO:0043303	biological process	mast cell degranulation
BW - growth trait	GO:0043537	biological process	negative regulation of blood vessel endothelial cell migration
BW - growth trait	GO:0046697	biological process	decidualization
BW - growth trait	GO:0048598	biological process	embryonic morphogenesis
BW - growth trait	GO:0050768	biological process	negative regulation of neurogenesis
BW - growth trait	GO:0055010	biological process	ventricular cardiac muscle tissue morphogenesis
BW - growth trait	GO:0060122	biological process	inner ear receptor cell stereocilium organization
BW - growth trait	GO:0060907	biological process	positive regulation of macrophage cytokine production
BW - growth trait	GO:1900016	biological process	negative regulation of cytokine production involved in inflammatory response
BW - growth trait	GO:0001825	biological process	blastocyst formation
BW - growth trait	GO:0002063	biological process	chondrocyte development
BW - growth trait	GO:0002223	biological process	stimulatory C-type lectin receptor signaling pathway
BW - growth trait	GO:0003148	biological process	outflow tract septum morphogenesis
BW - growth trait	GO:0007213	biological process	G protein-coupled acetylcholine receptor signaling pathway
BW - growth trait	GO:0009948	biological process	anterior/posterior axis specification
BW - growth trait	GO:0010759	biological process	positive regulation of macrophage chemotaxis
BW - growth trait	GO:0010804	biological process	negative regulation of tumor necrosis factor-mediated signaling pathway
BW - growth trait	GO:0010842	biological process	retina layer formation
BW - growth trait	GO:0019226	biological process	transmission of nerve impulse
BW - growth trait	GO:0021591	biological process	ventricular system development
BW - growth trait	GO:0021983	biological process	pituitary gland development
BW - growth trait	GO:0023019	biological process	signal transduction involved in regulation of gene expression
BW - growth trait	GO:0030111	biological process	regulation of Wnt signaling pathway
BW - growth trait	GO:0030194	biological process	positive regulation of blood coagulation
BW - growth trait	GO:0031018	biological process	endocrine pancreas development
BW - growth trait	GO:0031573	biological process	mitotic intra-S DNA damage checkpoint signaling
BW - growth trait	GO:0031994	biological process	insulin-like growth factor I binding
BW - growth trait	GO:0032331	biological process	negative regulation of chondrocyte differentiation
BW - growth trait	GO:0034375	biological process	high-density lipoprotein particle remodeling
BW - growth trait	GO:0042116	biological process	macrophage activation
BW - growth trait	GO:0042119	biological process	neutrophil activation
BW - growth trait	GO:0045773	biological process	positive regulation of axon extension
BW - growth trait	GO:0046328	biological process	regulation of JNK cascade
BW - growth trait	GO:0048854	biological process	brain morphogenesis
BW - growth trait	GO:0055117	biological process	regulation of cardiac muscle contraction
BW - growth trait	GO:0060047	biological process	heart contraction
BW - growth trait	GO:0060425	biological process	lung morphogenesis
BW - growth trait	GO:0061036	biological process	positive regulation of cartilage development
BW - growth trait	GO:0061484	biological process	hematopoietic stem cell homeostasis
BW - growth trait	GO:0090201	biological process	negative regulation of release of cytochrome c from mitochondria
BW - growth trait	GO:1902236	biological process	negative regulation of endoplasmic reticulum stress-induced intrinsic apoptotic signaling pathway
BW - growth trait	GO:2001222	biological process	regulation of neuron migration
BW - growth trait	GO:0002026	biological process	regulation of the force of heart contraction
BW - growth trait	GO:0004957	biological process	prostaglandin E receptor activity
BW - growth trait	GO:0007168	biological process	receptor guanylyl cyclase signaling pathway
BW - growth trait	GO:0007512	biological process	adult heart development
BW - growth trait	GO:0010737	biological process	protein kinase A signaling
BW - growth trait	GO:0010803	biological process	regulation of tumor necrosis factor-mediated signaling pathway
BW - growth trait	GO:0021542	biological process	dentate gyrus development
BW - growth trait	GO:0021772	biological process	olfactory bulb development
BW - growth trait	GO:0030521	biological process	androgen receptor signaling pathway
BW - growth trait	GO:0032933	biological process	SREBP signaling pathway
BW - growth trait	GO:0033173	biological process	calcineurin-NFAT signaling cascade
BW - growth trait	GO:0035092	biological process	sperm DNA condensation
BW - growth trait	GO:0038084	biological process	vascular endothelial growth factor signaling pathway
BW - growth trait	GO:0040008	biological process	regulation of growth
BW - growth trait	GO:0042246	biological process	tissue regeneration
BW - growth trait	GO:0042491	biological process	inner ear auditory receptor cell differentiation
BW - growth trait	GO:0045028	biological process	G protein-coupled purinergic nucleotide receptor activity
BW - growth trait	GO:0045190	biological process	isotype switching
BW - growth trait	GO:0046579	biological process	positive regulation of Ras protein signal transduction
BW - growth trait	GO:0048566	biological process	embryonic digestive tract development
BW - growth trait	GO:0051403	biological process	stress-activated MAPK cascade
BW - growth trait	GO:0060038	biological process	cardiac muscle cell proliferation
BW - growth trait	GO:0070102	biological process	interleukin-6-mediated signaling pathway
BW - growth trait	GO:0070885	biological process	negative regulation of calcineurin-NFAT signaling cascade
BW - growth trait	GO:0097720	biological process	calcineurin-mediated signaling
BW - growth trait	GO:0000076	biological process	DNA replication checkpoint signaling
BW - growth trait	GO:0004708	biological process	MAP kinase kinase activity
BW - growth trait	GO:0004908	biological process	interleukin-1 receptor activity
BW - growth trait	GO:0005021	biological process	vascular endothelial growth factor receptor activity
BW - growth trait	GO:0008016	biological process	regulation of heart contraction
BW - growth trait	GO:0021510	biological process	spinal cord development
BW - growth trait	GO:0021675	biological process	nerve development
BW - growth trait	GO:0031290	biological process	retinal ganglion cell axon guidance
BW - growth trait	GO:0033151	biological process	V(D)J recombination
BW - growth trait	GO:0035050	biological process	embryonic heart tube development
BW - growth trait	GO:0035162	biological process	embryonic hemopoiesis
BW - growth trait	GO:0038036	biological process	sphingosine-1-phosphate receptor activity
BW - growth trait	GO:0045778	biological process	positive regulation of ossification
BW - growth trait	GO:0045907	biological process	positive regulation of vasoconstriction
BW - growth trait	GO:0048844	biological process	artery morphogenesis
BW - growth trait	GO:0050860	biological process	negative regulation of T cell receptor signaling pathway
BW - growth trait	GO:0060045	biological process	positive regulation of cardiac muscle cell proliferation
BW - growth trait	GO:0060384	biological process	innervation
BW - growth trait	GO:0060997	biological process	dendritic spine morphogenesis
BW - growth trait	GO:0086002	biological process	cardiac muscle cell action potential involved in contraction
BW - growth trait	GO:0090103	biological process	cochlea morphogenesis
BW - growth trait	GO:0097527	biological process	necroptotic signaling pathway
BW - growth trait	GO:0001779	biological process	natural killer cell differentiation
BW - growth trait	GO:0001829	biological process	trophectodermal cell differentiation
BW - growth trait	GO:0001964	biological process	startle response
BW - growth trait	GO:0002076	biological process	osteoblast development
BW - growth trait	GO:0002753	biological process	cytosolic pattern recognition receptor signaling pathway
BW - growth trait	GO:0003323	biological process	type B pancreatic cell development
BW - growth trait	GO:0005068	biological process	transmembrane receptor protein tyrosine kinase adaptor activity
BW - growth trait	GO:0007195	biological process	adenylate cyclase-inhibiting dopamine receptor signaling pathway
BW - growth trait	GO:0007212	biological process	dopamine receptor signaling pathway
BW - growth trait	GO:0008349	biological process	MAP kinase kinase kinase kinase activity
BW - growth trait	GO:0010820	biological process	positive regulation of T cell chemotaxis
BW - growth trait	GO:0022011	biological process	myelination in peripheral nervous system
BW - growth trait	GO:0030520	biological process	intracellular estrogen receptor signaling pathway
BW - growth trait	GO:0032695	biological process	negative regulation of interleukin-12 production
BW - growth trait	GO:0033210	biological process	leptin-mediated signaling pathway
BW - growth trait	GO:0034145	biological process	positive regulation of toll-like receptor 4 signaling pathway
BW - growth trait	GO:0035331	biological process	negative regulation of hippo signaling
BW - growth trait	GO:0035723	biological process	interleukin-15-mediated signaling pathway
BW - growth trait	GO:0043011	biological process	myeloid dendritic cell differentiation
BW - growth trait	GO:0045830	biological process	positive regulation of isotype switching
BW - growth trait	GO:0046628	biological process	positive regulation of insulin receptor signaling pathway
BW - growth trait	GO:0048593	biological process	camera-type eye morphogenesis
BW - growth trait	GO:0048714	biological process	positive regulation of oligodendrocyte differentiation
BW - growth trait	GO:0050891	biological process	multicellular organismal-level water homeostasis
BW - growth trait	GO:0051896	biological process	regulation of phosphatidylinositol 3-kinase/protein kinase B signal transduction
BW - growth trait	GO:0051930	biological process	regulation of sensory perception of pain
BW - growth trait	GO:0060088	biological process	auditory receptor cell stereocilium organization
BW - growth trait	GO:0060333	biological process	type II interferon-mediated signaling pathway
BW - growth trait	GO:0060441	biological process	epithelial tube branching involved in lung morphogenesis
BW - growth trait	GO:0061053	biological process	somite development
BW - growth trait	GO:0061744	biological process	motor behavior
BW - growth trait	GO:0070886	biological process	positive regulation of calcineurin-NFAT signaling cascade
BW - growth trait	GO:0086005	biological process	ventricular cardiac muscle cell action potential
BW - growth trait	GO:0086100	biological process	endothelin receptor signaling pathway
BW - growth trait	GO:0090190	biological process	positive regulation of branching involved in ureteric bud morphogenesis
BW - growth trait	GO:1901029	biological process	negative regulation of mitochondrial outer membrane permeabilization involved in apoptotic signaling pathway
BW - growth trait	GO:1903672	biological process	positive regulation of sprouting angiogenesis
BW - growth trait	GO:1903861	biological process	positive regulation of dendrite extension
BW - growth trait	GO:0001702	biological process	gastrulation with mouth forming second
BW - growth trait	GO:0001835	biological process	blastocyst hatching
BW - growth trait	GO:0001895	biological process	retina homeostasis
BW - growth trait	GO:0002021	biological process	response to dietary excess
BW - growth trait	GO:0007217	biological process	tachykinin receptor signaling pathway
BW - growth trait	GO:0008631	biological process	intrinsic apoptotic signaling pathway in response to oxidative stress
BW - growth trait	GO:0010613	biological process	positive regulation of cardiac muscle hypertrophy
BW - growth trait	GO:0016934	biological process	extracellularly glycine-gated chloride channel activity
BW - growth trait	GO:0021954	biological process	central nervous system neuron development
BW - growth trait	GO:0022010	biological process	central nervous system myelination
BW - growth trait	GO:0030277	biological process	maintenance of gastrointestinal epithelium
BW - growth trait	GO:0030325	biological process	adrenal gland development
BW - growth trait	GO:0030889	biological process	negative regulation of B cell proliferation
BW - growth trait	GO:0035655	biological process	interleukin-18-mediated signaling pathway
BW - growth trait	GO:0038166	biological process	angiotensin-activated signaling pathway
BW - growth trait	GO:0040019	biological process	positive regulation of embryonic development
BW - growth trait	GO:0042058	biological process	regulation of epidermal growth factor receptor signaling pathway
BW - growth trait	GO:0042059	biological process	negative regulation of epidermal growth factor receptor signaling pathway
BW - growth trait	GO:0042462	biological process	eye photoreceptor cell development
BW - growth trait	GO:0043951	biological process	negative regulation of cAMP-mediated signaling
BW - growth trait	GO:0045745	biological process	positive regulation of G protein-coupled receptor signaling pathway
BW - growth trait	GO:0045776	biological process	negative regulation of blood pressure
BW - growth trait	GO:0045987	biological process	positive regulation of smooth muscle contraction
BW - growth trait	GO:0048708	biological process	astrocyte differentiation
BW - growth trait	GO:0048738	biological process	cardiac muscle tissue development
BW - growth trait	GO:0050795	biological process	regulation of behavior
BW - growth trait	GO:0060037	biological process	pharyngeal system development
BW - growth trait	GO:0060065	biological process	uterus development
BW - growth trait	GO:0060707	biological process	trophoblast giant cell differentiation
BW - growth trait	GO:0060716	biological process	labyrinthine layer blood vessel development
BW - growth trait	GO:0060766	biological process	negative regulation of androgen receptor signaling pathway
BW - growth trait	GO:0070493	biological process	thrombin-activated receptor signaling pathway
BW - growth trait	GO:0070528	biological process	protein kinase C signaling
BW - growth trait	GO:1990403	biological process	embryonic brain development
BW - growth trait	GO:0001655	biological process	urogenital system development
BW - growth trait	GO:0001892	biological process	embryonic placenta development
BW - growth trait	GO:0001946	biological process	lymphangiogenesis
BW - growth trait	GO:0002031	biological process	G protein-coupled receptor internalization
BW - growth trait	GO:0003014	biological process	renal system process
BW - growth trait	GO:0004955	biological process	prostaglandin receptor activity
BW - growth trait	GO:0006941	biological process	striated muscle contraction
BW - growth trait	GO:0006978	biological process	DNA damage response, signal transduction by p53 class mediator resulting in transcription of p21 class mediator
BW - growth trait	GO:0008384	biological process	IkappaB kinase activity
BW - growth trait	GO:0014002	biological process	astrocyte development
BW - growth trait	GO:0014009	biological process	glial cell proliferation
BW - growth trait	GO:0021819	biological process	layer formation in cerebral cortex
BW - growth trait	GO:0030902	biological process	hindbrain development
BW - growth trait	GO:0035845	biological process	photoreceptor cell outer segment organization
BW - growth trait	GO:0035909	biological process	aorta morphogenesis
BW - growth trait	GO:0039536	biological process	negative regulation of RIG-I signaling pathway
BW - growth trait	GO:0043249	biological process	erythrocyte maturation
BW - growth trait	GO:0043518	biological process	negative regulation of DNA damage response, signal transduction by p53 class mediator
BW - growth trait	GO:0045577	biological process	regulation of B cell differentiation
BW - growth trait	GO:0045616	biological process	regulation of keratinocyte differentiation
BW - growth trait	GO:0045618	biological process	positive regulation of keratinocyte differentiation
BW - growth trait	GO:0045667	biological process	regulation of osteoblast differentiation
BW - growth trait	GO:0045670	biological process	regulation of osteoclast differentiation
BW - growth trait	GO:0046549	biological process	retinal cone cell development
BW - growth trait	GO:0050877	biological process	nervous system process
BW - growth trait	GO:0050910	biological process	detection of mechanical stimulus involved in sensory perception of sound
BW - growth trait	GO:0060071	biological process	Wnt signaling pathway, planar cell polarity pathway
BW - growth trait	GO:0060397	biological process	growth hormone receptor signaling pathway via JAK-STAT
BW - growth trait	GO:0070431	biological process	nucleotide-binding oligomerization domain containing 2 signaling pathway
BW - growth trait	GO:0090051	biological process	negative regulation of cell migration involved in sprouting angiogenesis
BW - growth trait	GO:0097345	biological process	mitochondrial outer membrane permeabilization
BW - growth trait	GO:0000811	biological process	GINS complex
BW - growth trait	GO:0001823	biological process	mesonephros development
BW - growth trait	GO:0002720	biological process	positive regulation of cytokine production involved in immune response
BW - growth trait	GO:0003016	biological process	respiratory system process
BW - growth trait	GO:0003203	biological process	endocardial cushion morphogenesis
BW - growth trait	GO:0004938	biological process	alpha2-adrenergic receptor activity
BW - growth trait	GO:0004972	biological process	NMDA glutamate receptor activity
BW - growth trait	GO:0005030	biological process	neurotrophin receptor activity
BW - growth trait	GO:0006977	biological process	DNA damage response, signal transduction by p53 class mediator resulting in cell cycle arrest
BW - growth trait	GO:0006983	biological process	ER overload response
BW - growth trait	GO:0008015	biological process	blood circulation
BW - growth trait	GO:0008589	biological process	regulation of smoothened signaling pathway
BW - growth trait	GO:0009792	biological process	embryo development ending in birth or egg hatching
BW - growth trait	GO:0010739	biological process	positive regulation of protein kinase A signaling
BW - growth trait	GO:0010936	biological process	negative regulation of macrophage cytokine production
BW - growth trait	GO:0030101	biological process	natural killer cell activation
BW - growth trait	GO:0030502	biological process	negative regulation of bone mineralization
BW - growth trait	GO:0030517	biological process	negative regulation of axon extension
BW - growth trait	GO:0030539	biological process	male genitalia development
BW - growth trait	GO:0030548	biological process	acetylcholine receptor regulator activity
BW - growth trait	GO:0030857	biological process	negative regulation of epithelial cell differentiation
BW - growth trait	GO:0031666	biological process	positive regulation of lipopolysaccharide-mediated signaling pathway
BW - growth trait	GO:0032700	biological process	negative regulation of interleukin-17 production
BW - growth trait	GO:0033147	biological process	negative regulation of intracellular estrogen receptor signaling pathway
BW - growth trait	GO:0033211	biological process	adiponectin-activated signaling pathway
BW - growth trait	GO:0038066	biological process	p38MAPK cascade
BW - growth trait	GO:0038127	biological process	ERBB signaling pathway
BW - growth trait	GO:0043116	biological process	negative regulation of vascular permeability
BW - growth trait	GO:0043403	biological process	skeletal muscle tissue regeneration
BW - growth trait	GO:0043534	biological process	blood vessel endothelial cell migration
BW - growth trait	GO:0045059	biological process	positive thymic T cell selection
BW - growth trait	GO:0045580	biological process	regulation of T cell differentiation
BW - growth trait	GO:0045591	biological process	positive regulation of regulatory T cell differentiation
BW - growth trait	GO:0045651	biological process	positive regulation of macrophage differentiation
BW - growth trait	GO:0045744	biological process	negative regulation of G protein-coupled receptor signaling pathway
BW - growth trait	GO:0045779	biological process	negative regulation of bone resorption
BW - growth trait	GO:0045926	biological process	negative regulation of growth
BW - growth trait	GO:0048266	biological process	behavioral response to pain
BW - growth trait	GO:0048485	biological process	sympathetic nervous system development
BW - growth trait	GO:0048557	biological process	embryonic digestive tract morphogenesis
BW - growth trait	GO:0048599	biological process	oocyte development
BW - growth trait	GO:0048715	biological process	negative regulation of oligodendrocyte differentiation
BW - growth trait	GO:0048771	biological process	tissue remodeling
BW - growth trait	GO:0048814	biological process	regulation of dendrite morphogenesis
BW - growth trait	GO:0050773	biological process	regulation of dendrite development
BW - growth trait	GO:0050861	biological process	positive regulation of B cell receptor signaling pathway
BW - growth trait	GO:0050863	biological process	regulation of T cell activation
BW - growth trait	GO:0050953	biological process	sensory perception of light stimulus
BW - growth trait	GO:0060287	biological process	epithelial cilium movement involved in determination of left/right asymmetry
BW - growth trait	GO:0060317	biological process	cardiac epithelial to mesenchymal transition
BW - growth trait	GO:0061001	biological process	regulation of dendritic spine morphogenesis
BW - growth trait	GO:0061003	biological process	positive regulation of dendritic spine morphogenesis
BW - growth trait	GO:0061737	biological process	leukotriene signaling pathway
BW - growth trait	GO:0070365	biological process	hepatocyte differentiation
BW - growth trait	GO:0070593	biological process	dendrite self-avoidance
BW - growth trait	GO:0070915	biological process	lysophosphatidic acid receptor activity
BW - growth trait	GO:0071514	biological process	genomic imprinting
BW - growth trait	GO:0072520	biological process	seminiferous tubule development
BW - growth trait	GO:1902230	biological process	negative regulation of intrinsic apoptotic signaling pathway in response to DNA damage
BW - growth trait	GO:1902282	biological process	voltage-gated potassium channel activity involved in ventricular cardiac muscle cell action potential repolarization
BW - growth trait	GO:1902287	biological process	semaphorin-plexin signaling pathway involved in axon guidance
BW - growth trait	GO:2000253	biological process	positive regulation of feeding behavior
BW - growth trait	GO:0001502	biological process	cartilage condensation
BW - growth trait	GO:0001556	biological process	oocyte maturation
BW - growth trait	GO:0001706	biological process	endoderm formation
BW - growth trait	GO:0001759	biological process	organ induction
BW - growth trait	GO:0001774	biological process	microglial cell activation
BW - growth trait	GO:0001833	biological process	inner cell mass cell proliferation
BW - growth trait	GO:0001945	biological process	lymph vessel development
BW - growth trait	GO:0003094	biological process	glomerular filtration
BW - growth trait	GO:0004937	biological process	alpha1-adrenergic receptor activity
BW - growth trait	GO:0004964	biological process	luteinizing hormone receptor activity
BW - growth trait	GO:0004983	biological process	neuropeptide Y receptor activity
BW - growth trait	GO:0004994	biological process	somatostatin receptor activity
BW - growth trait	GO:0005005	biological process	transmembrane-ephrin receptor activity
BW - growth trait	GO:0008020	biological process	G protein-coupled photoreceptor activity
BW - growth trait	GO:0008343	biological process	adult feeding behavior
BW - growth trait	GO:0010573	biological process	vascular endothelial growth factor production
BW - growth trait	GO:0010631	biological process	epithelial cell migration
BW - growth trait	GO:0010633	biological process	negative regulation of epithelial cell migration
BW - growth trait	GO:0010642	biological process	negative regulation of platelet-derived growth factor receptor signaling pathway
BW - growth trait	GO:0010763	biological process	positive regulation of fibroblast migration
BW - growth trait	GO:0016322	biological process	neuron remodeling
BW - growth trait	GO:0016446	biological process	somatic hypermutation of immunoglobulin genes
BW - growth trait	GO:0016499	biological process	orexin receptor activity
BW - growth trait	GO:0016608	biological process	growth hormone-releasing hormone activity
BW - growth trait	GO:0021670	biological process	lateral ventricle development
BW - growth trait	GO:0021702	biological process	cerebellar Purkinje cell differentiation
BW - growth trait	GO:0021953	biological process	central nervous system neuron differentiation
BW - growth trait	GO:0022038	biological process	corpus callosum development
BW - growth trait	GO:0030238	biological process	male sex determination
BW - growth trait	GO:0031571	biological process	mitotic G1 DNA damage checkpoint signaling
BW - growth trait	GO:0032680	biological process	regulation of tumor necrosis factor production
BW - growth trait	GO:0032717	biological process	negative regulation of interleukin-8 production
BW - growth trait	GO:0032725	biological process	positive regulation of granulocyte macrophage colony-stimulating factor production
BW - growth trait	GO:0033146	biological process	regulation of intracellular estrogen receptor signaling pathway
BW - growth trait	GO:0033314	biological process	mitotic DNA replication checkpoint signaling
BW - growth trait	GO:0035020	biological process	regulation of Rac protein signal transduction
BW - growth trait	GO:0035136	biological process	forelimb morphogenesis
BW - growth trait	GO:0035641	biological process	locomotory exploration behavior
BW - growth trait	GO:0038170	biological process	somatostatin signaling pathway
BW - growth trait	GO:0038180	biological process	nerve growth factor signaling pathway
BW - growth trait	GO:0038203	biological process	TORC2 signaling
BW - growth trait	GO:0042532	biological process	negative regulation of tyrosine phosphorylation of STAT protein
BW - growth trait	GO:0042551	biological process	neuron maturation
BW - growth trait	GO:0042755	biological process	eating behavior
BW - growth trait	GO:0042770	biological process	signal transduction in response to DNA damage
BW - growth trait	GO:0043032	biological process	positive regulation of macrophage activation
BW - growth trait	GO:0046426	biological process	negative regulation of receptor signaling pathway via JAK-STAT
BW - growth trait	GO:0048011	biological process	neurotrophin TRK receptor signaling pathway
BW - growth trait	GO:0048012	biological process	hepatocyte growth factor receptor signaling pathway
BW - growth trait	GO:0048333	biological process	mesodermal cell differentiation
BW - growth trait	GO:0048596	biological process	embryonic camera-type eye morphogenesis
BW - growth trait	GO:0050848	biological process	regulation of calcium-mediated signaling
BW - growth trait	GO:0050884	biological process	neuromuscular process controlling posture
BW - growth trait	GO:0051239	biological process	regulation of multicellular organismal process
BW - growth trait	GO:0055008	biological process	cardiac muscle tissue morphogenesis
BW - growth trait	GO:0060074	biological process	synapse maturation
BW - growth trait	GO:0060158	biological process	phospholipase C-activating dopamine receptor signaling pathway
BW - growth trait	GO:0060411	biological process	cardiac septum morphogenesis
BW - growth trait	GO:0060576	biological process	intestinal epithelial cell development
BW - growth trait	GO:0071639	biological process	positive regulation of monocyte chemotactic protein-1 production
BW - growth trait	GO:0090331	biological process	negative regulation of platelet aggregation
BW - growth trait	GO:0090660	biological process	cerebrospinal fluid circulation
BW - growth trait	GO:1900747	biological process	negative regulation of vascular endothelial growth factor signaling pathway
BW - growth trait	GO:1901222	biological process	regulation of non-canonical NF-kappaB signal transduction
BW - growth trait	GO:0001875	biological process	lipopolysaccharide immune receptor activity
BW - growth trait	GO:0002260	biological process	lymphocyte homeostasis
BW - growth trait	GO:0003085	biological process	negative regulation of systemic arterial blood pressure
BW - growth trait	GO:0003309	biological process	type B pancreatic cell differentiation
BW - growth trait	GO:0004952	biological process	dopamine neurotransmitter receptor activity
BW - growth trait	GO:0004958	biological process	prostaglandin F receptor activity
BW - growth trait	GO:0005025	biological process	transforming growth factor beta receptor activity, type I
BW - growth trait	GO:0006940	biological process	regulation of smooth muscle contraction
BW - growth trait	GO:0007263	biological process	nitric oxide mediated signal transduction
BW - growth trait	GO:0007435	biological process	salivary gland morphogenesis
BW - growth trait	GO:0008406	biological process	gonad development
BW - growth trait	GO:0010460	biological process	positive regulation of heart rate
BW - growth trait	GO:0014898	biological process	cardiac muscle hypertrophy in response to stress
BW - growth trait	GO:0015057	biological process	thrombin-activated receptor activity
BW - growth trait	GO:0016331	biological process	morphogenesis of embryonic epithelium
BW - growth trait	GO:0021522	biological process	spinal cord motor neuron differentiation
BW - growth trait	GO:0030193	biological process	regulation of blood coagulation
BW - growth trait	GO:0030195	biological process	negative regulation of blood coagulation
BW - growth trait	GO:0030278	biological process	regulation of ossification
BW - growth trait	GO:0031643	biological process	positive regulation of myelination
BW - growth trait	GO:0032688	biological process	negative regulation of interferon-beta production
BW - growth trait	GO:0032693	biological process	negative regulation of interleukin-10 production
BW - growth trait	GO:0033601	biological process	positive regulation of mammary gland epithelial cell proliferation
BW - growth trait	GO:0034374	biological process	low-density lipoprotein particle remodeling
BW - growth trait	GO:0034383	biological process	low-density lipoprotein particle clearance
BW - growth trait	GO:0035137	biological process	hindlimb morphogenesis
BW - growth trait	GO:0038179	biological process	neurotrophin signaling pathway
BW - growth trait	GO:0042699	biological process	follicle-stimulating hormone signaling pathway
BW - growth trait	GO:0043517	biological process	positive regulation of DNA damage response, signal transduction by p53 class mediator
BW - growth trait	GO:0045647	biological process	negative regulation of erythrocyte differentiation
BW - growth trait	GO:0045777	biological process	positive regulation of blood pressure
BW - growth trait	GO:0046425	biological process	regulation of receptor signaling pathway via JAK-STAT
BW - growth trait	GO:0046548	biological process	retinal rod cell development
BW - growth trait	GO:0046632	biological process	alpha-beta T cell differentiation
BW - growth trait	GO:0048048	biological process	embryonic eye morphogenesis
BW - growth trait	GO:0048148	biological process	behavioral response to cocaine
BW - growth trait	GO:0048512	biological process	circadian behavior
BW - growth trait	GO:0048539	biological process	bone marrow development
BW - growth trait	GO:0048546	biological process	digestive tract morphogenesis
BW - growth trait	GO:0048667	biological process	cell morphogenesis involved in neuron differentiation
BW - growth trait	GO:0048699	biological process	generation of neurons
BW - growth trait	GO:0050775	biological process	positive regulation of dendrite morphogenesis
BW - growth trait	GO:0050850	biological process	positive regulation of calcium-mediated signaling
BW - growth trait	GO:0050916	biological process	sensory perception of sweet taste
BW - growth trait	GO:0060042	biological process	retina morphogenesis in camera-type eye
BW - growth trait	GO:0060080	biological process	inhibitory postsynaptic potential
BW - growth trait	GO:0061029	biological process	eyelid development in camera-type eye
BW - growth trait	GO:0061337	biological process	cardiac conduction
BW - growth trait	GO:0070254	biological process	mucus secretion
BW - growth trait	GO:0070306	biological process	lens fiber cell differentiation
BW - growth trait	GO:0090179	biological process	planar cell polarity pathway involved in neural tube closure
BW - growth trait	GO:0098915	biological process	membrane repolarization during ventricular cardiac muscle cell action potential
BW - growth trait	GO:0150104	biological process	transport across blood-brain barrier
BW - growth trait	GO:1901796	biological process	regulation of signal transduction by p53 class mediator
BW - growth trait	GO:1902533	biological process	positive regulation of intracellular signal transduction
BW - growth trait	GO:1903377	biological process	negative regulation of oxidative stress-induced neuron intrinsic apoptotic signaling pathway
BW - growth trait	GO:2000463	biological process	positive regulation of excitatory postsynaptic potential
BW - growth trait	GO:2000553	biological process	positive regulation of T-helper 2 cell cytokine production
BW - growth trait	GO:2001046	biological process	positive regulation of integrin-mediated signaling pathway
BW - growth trait	GO:0001609	biological process	G protein-coupled adenosine receptor activity
BW - growth trait	GO:0001961	biological process	positive regulation of cytokine-mediated signaling pathway
BW - growth trait	GO:0001973	biological process	G protein-coupled adenosine receptor signaling pathway
BW - growth trait	GO:0002089	biological process	lens morphogenesis in camera-type eye
BW - growth trait	GO:0002283	biological process	neutrophil activation involved in immune response
BW - growth trait	GO:0002322	biological process	B cell proliferation involved in immune response
BW - growth trait	GO:0002687	biological process	positive regulation of leukocyte migration
BW - growth trait	GO:0002755	biological process	MyD88-dependent toll-like receptor signaling pathway
BW - growth trait	GO:0003073	biological process	regulation of systemic arterial blood pressure
BW - growth trait	GO:0003139	biological process	secondary heart field specification
BW - growth trait	GO:0003184	biological process	pulmonary valve morphogenesis
BW - growth trait	GO:0003215	biological process	cardiac right ventricle morphogenesis
BW - growth trait	GO:0003279	biological process	cardiac septum development
BW - growth trait	GO:0003417	biological process	growth plate cartilage development
BW - growth trait	GO:0004706	biological process	JUN kinase kinase kinase activity
BW - growth trait	GO:0004963	biological process	follicle-stimulating hormone receptor activity
BW - growth trait	GO:0004965	biological process	G protein-coupled GABA receptor activity
BW - growth trait	GO:0004967	biological process	glucagon receptor activity
BW - growth trait	GO:0004991	biological process	parathyroid hormone receptor activity
BW - growth trait	GO:0005024	biological process	transforming growth factor beta receptor activity
BW - growth trait	GO:0007196	biological process	adenylate cyclase-inhibiting G protein-coupled glutamate receptor signaling pathway
BW - growth trait	GO:0007198	biological process	adenylate cyclase-inhibiting serotonin receptor signaling pathway
BW - growth trait	GO:0007221	biological process	positive regulation of transcription of Notch receptor target
BW - growth trait	GO:0007413	biological process	axonal fasciculation
BW - growth trait	GO:0009967	biological process	positive regulation of signal transduction
BW - growth trait	GO:0021516	biological process	dorsal spinal cord development
BW - growth trait	GO:0021527	biological process	spinal cord association neuron differentiation
BW - growth trait	GO:0021895	biological process	cerebral cortex neuron differentiation
BW - growth trait	GO:0021904	biological process	dorsal/ventral neural tube patterning
BW - growth trait	GO:0030098	biological process	lymphocyte differentiation
BW - growth trait	GO:0030510	biological process	regulation of BMP signaling pathway
BW - growth trait	GO:0030518	biological process	intracellular steroid hormone receptor signaling pathway
BW - growth trait	GO:0030550	biological process	acetylcholine receptor inhibitor activity
BW - growth trait	GO:0031076	biological process	embryonic camera-type eye development
BW - growth trait	GO:0031098	biological process	stress-activated protein kinase signaling cascade
BW - growth trait	GO:0031995	biological process	insulin-like growth factor II binding
BW - growth trait	GO:0032736	biological process	positive regulation of interleukin-13 production
BW - growth trait	GO:0032835	biological process	glomerulus development
BW - growth trait	GO:0032836	biological process	glomerular basement membrane development
BW - growth trait	GO:0032926	biological process	negative regulation of activin receptor signaling pathway
BW - growth trait	GO:0033148	biological process	positive regulation of intracellular estrogen receptor signaling pathway
BW - growth trait	GO:0033327	biological process	Leydig cell differentiation
BW - growth trait	GO:0034141	biological process	positive regulation of toll-like receptor 3 signaling pathway
BW - growth trait	GO:0034165	biological process	positive regulation of toll-like receptor 9 signaling pathway
BW - growth trait	GO:0034372	biological process	very-low-density lipoprotein particle remodeling
BW - growth trait	GO:0035148	biological process	tube formation
BW - growth trait	GO:0038110	biological process	interleukin-2-mediated signaling pathway
BW - growth trait	GO:0042063	biological process	gliogenesis
BW - growth trait	GO:0042700	biological process	luteinizing hormone signaling pathway
BW - growth trait	GO:0042921	biological process	glucocorticoid receptor signaling pathway
BW - growth trait	GO:0043931	biological process	ossification involved in bone maturation
BW - growth trait	GO:0045063	biological process	T-helper 1 cell differentiation
BW - growth trait	GO:0045064	biological process	T-helper 2 cell differentiation
BW - growth trait	GO:0045654	biological process	positive regulation of megakaryocyte differentiation
BW - growth trait	GO:0045927	biological process	positive regulation of growth
BW - growth trait	GO:0046622	biological process	positive regulation of organ growth
BW - growth trait	GO:0046626	biological process	regulation of insulin receptor signaling pathway
BW - growth trait	GO:0048143	biological process	astrocyte activation
BW - growth trait	GO:0048265	biological process	response to pain
BW - growth trait	GO:0048304	biological process	positive regulation of isotype switching to IgG isotypes
BW - growth trait	GO:0048874	biological process	host-mediated regulation of intestinal microbiota composition
BW - growth trait	GO:0050892	biological process	intestinal absorption
BW - growth trait	GO:0060020	biological process	Bergmann glial cell differentiation
BW - growth trait	GO:0060124	biological process	positive regulation of growth hormone secretion
BW - growth trait	GO:0060252	biological process	positive regulation of glial cell proliferation
BW - growth trait	GO:0060379	biological process	cardiac muscle cell myoblast differentiation
BW - growth trait	GO:0060413	biological process	atrial septum morphogenesis
BW - growth trait	GO:0060426	biological process	lung vasculature development
BW - growth trait	GO:0060996	biological process	dendritic spine development
BW - growth trait	GO:0061298	biological process	retina vasculature development in camera-type eye
BW - growth trait	GO:0072006	biological process	nephron development
BW - growth trait	GO:0072378	biological process	blood coagulation, fibrin clot formation
BW - growth trait	GO:0090037	biological process	positive regulation of protein kinase C signaling
BW - growth trait	GO:0095500	biological process	acetylcholine receptor signaling pathway
BW - growth trait	GO:0097400	biological process	interleukin-17-mediated signaling pathway
BW - growth trait	GO:0097484	biological process	dendrite extension
BW - growth trait	GO:0098911	biological process	regulation of ventricular cardiac muscle cell action potential
BW - growth trait	GO:0150094	biological process	amyloid-beta clearance by cellular catabolic process
BW - growth trait	GO:1902166	biological process	negative regulation of intrinsic apoptotic signaling pathway in response to DNA damage by p53 class mediator
BW - growth trait	GO:1902176	biological process	negative regulation of oxidative stress-induced intrinsic apoptotic signaling pathway
BW - growth trait	GO:1902237	biological process	positive regulation of endoplasmic reticulum stress-induced intrinsic apoptotic signaling pathway
BW - growth trait	GO:1903488	biological process	negative regulation of lactation
BW - growth trait	GO:1903671	biological process	negative regulation of sprouting angiogenesis
BW - growth trait	GO:2000556	biological process	positive regulation of T-helper 1 cell cytokine production
BW - growth trait	GO:2001224	biological process	positive regulation of neuron migration
BW - growth trait	GO:0001553	biological process	luteinization
BW - growth trait	GO:0001763	biological process	morphogenesis of a branching structure
BW - growth trait	GO:0001771	biological process	immunological synapse formation
BW - growth trait	GO:0001955	biological process	blood vessel maturation
BW - growth trait	GO:0002024	biological process	diet induced thermogenesis
BW - growth trait	GO:0002087	biological process	regulation of respiratory gaseous exchange by nervous system process
BW - growth trait	GO:0002315	biological process	marginal zone B cell differentiation
BW - growth trait	GO:0002532	biological process	production of molecular mediator involved in inflammatory response
BW - growth trait	GO:0002690	biological process	positive regulation of leukocyte chemotaxis
BW - growth trait	GO:0003015	biological process	heart process
BW - growth trait	GO:0003197	biological process	endocardial cushion development
BW - growth trait	GO:0003222	biological process	ventricular trabecula myocardium morphogenesis
BW - growth trait	GO:0003407	biological process	neural retina development
BW - growth trait	GO:0004948	biological process	calcitonin receptor activity
BW - growth trait	GO:0004949	biological process	cannabinoid receptor activity
BW - growth trait	GO:0004962	biological process	endothelin receptor activity
BW - growth trait	GO:0004985	biological process	G protein-coupled opioid receptor activity
BW - growth trait	GO:0004999	biological process	vasoactive intestinal polypeptide receptor activity
BW - growth trait	GO:0007406	biological process	negative regulation of neuroblast proliferation
BW - growth trait	GO:0007603	biological process	phototransduction, visible light
BW - growth trait	GO:0010614	biological process	negative regulation of cardiac muscle hypertrophy
BW - growth trait	GO:0010669	biological process	epithelial structure maintenance
BW - growth trait	GO:0010738	biological process	regulation of protein kinase A signaling
BW - growth trait	GO:0021680	biological process	cerebellar Purkinje cell layer development
BW - growth trait	GO:0023035	biological process	CD40 signaling pathway
BW - growth trait	GO:0030719	biological process	P granule organization
BW - growth trait	GO:0030858	biological process	positive regulation of epithelial cell differentiation
BW - growth trait	GO:0030888	biological process	regulation of B cell proliferation
BW - growth trait	GO:0030903	biological process	notochord development
BW - growth trait	GO:0030948	biological process	negative regulation of vascular endothelial growth factor receptor signaling pathway
BW - growth trait	GO:0030949	biological process	positive regulation of vascular endothelial growth factor receptor signaling pathway
BW - growth trait	GO:0032675	biological process	regulation of interleukin-6 production
BW - growth trait	GO:0034144	biological process	negative regulation of toll-like receptor 4 signaling pathway
BW - growth trait	GO:0034157	biological process	positive regulation of toll-like receptor 7 signaling pathway
BW - growth trait	GO:0034379	biological process	very-low-density lipoprotein particle assembly
BW - growth trait	GO:0035360	biological process	positive regulation of peroxisome proliferator activated receptor signaling pathway
BW - growth trait	GO:0035640	biological process	exploration behavior
BW - growth trait	GO:0035811	biological process	negative regulation of urine volume
BW - growth trait	GO:0035860	biological process	glial cell-derived neurotrophic factor receptor signaling pathway
BW - growth trait	GO:0036498	biological process	IRE1-mediated unfolded protein response
BW - growth trait	GO:0038003	biological process	G protein-coupled opioid receptor signaling pathway
BW - growth trait	GO:0038092	biological process	nodal signaling pathway
BW - growth trait	GO:0040015	biological process	negative regulation of multicellular organism growth
BW - growth trait	GO:0043031	biological process	negative regulation of macrophage activation
BW - growth trait	GO:0043304	biological process	regulation of mast cell degranulation
BW - growth trait	GO:0043567	biological process	regulation of insulin-like growth factor receptor signaling pathway
BW - growth trait	GO:0043568	biological process	positive regulation of insulin-like growth factor receptor signaling pathway
BW - growth trait	GO:0045060	biological process	negative thymic T cell selection
BW - growth trait	GO:0045475	biological process	locomotor rhythm
BW - growth trait	GO:0045603	biological process	positive regulation of endothelial cell differentiation
BW - growth trait	GO:0045629	biological process	negative regulation of T-helper 2 cell differentiation
BW - growth trait	GO:0045657	biological process	positive regulation of monocyte differentiation
BW - growth trait	GO:0046621	biological process	negative regulation of organ growth
BW - growth trait	GO:0048703	biological process	embryonic viscerocranium morphogenesis
BW - growth trait	GO:0048711	biological process	positive regulation of astrocyte differentiation
BW - growth trait	GO:0050871	biological process	positive regulation of B cell activation
BW - growth trait	GO:0051058	biological process	negative regulation of small GTPase mediated signal transduction
BW - growth trait	GO:0051549	biological process	positive regulation of keratinocyte migration
BW - growth trait	GO:0055003	biological process	cardiac myofibril assembly
BW - growth trait	GO:0060259	biological process	regulation of feeding behavior
BW - growth trait	GO:0060272	biological process	embryonic skeletal joint morphogenesis
BW - growth trait	GO:0060347	biological process	heart trabecula formation
BW - growth trait	GO:0060392	biological process	negative regulation of SMAD protein signal transduction
BW - growth trait	GO:0060444	biological process	branching involved in mammary gland duct morphogenesis
BW - growth trait	GO:0060972	biological process	left/right pattern formation
BW - growth trait	GO:0060993	biological process	kidney morphogenesis
BW - growth trait	GO:0060999	biological process	positive regulation of dendritic spine development
BW - growth trait	GO:0061101	biological process	neuroendocrine cell differentiation
BW - growth trait	GO:0070986	biological process	left/right axis specification
BW - growth trait	GO:0071625	biological process	vocalization behavior
BW - growth trait	GO:0072540	biological process	T-helper 17 cell lineage commitment
BW - growth trait	GO:0090330	biological process	regulation of platelet aggregation
BW - growth trait	GO:0090521	biological process	podocyte cell migration
BW - growth trait	GO:0097242	biological process	amyloid-beta clearance
BW - growth trait	GO:0097475	biological process	motor neuron migration
BW - growth trait	GO:1900006	biological process	positive regulation of dendrite development
BW - growth trait	GO:1900226	biological process	negative regulation of NLRP3 inflammasome complex assembly
BW - growth trait	GO:1903753	biological process	negative regulation of p38MAPK cascade
BW - growth trait	GO:2000320	biological process	negative regulation of T-helper 17 cell differentiation
BW - growth trait	GO:2001028	biological process	positive regulation of endothelial cell chemotaxis
BW - growth trait	GO:0001591	biological process	dopamine neurotransmitter receptor activity, coupled via Gi/Go
BW - growth trait	GO:0001660	biological process	fever generation
BW - growth trait	GO:0001841	biological process	neural tube formation
BW - growth trait	GO:0001967	biological process	suckling behavior
BW - growth trait	GO:0002029	biological process	desensitization of G protein-coupled receptor signaling pathway
BW - growth trait	GO:0002221	biological process	pattern recognition receptor signaling pathway
BW - growth trait	GO:0002262	biological process	myeloid cell homeostasis
BW - growth trait	GO:0002430	biological process	complement receptor mediated signaling pathway
BW - growth trait	GO:0003170	biological process	heart valve development
BW - growth trait	GO:0003181	biological process	atrioventricular valve morphogenesis
BW - growth trait	GO:0003183	biological process	mitral valve morphogenesis
BW - growth trait	GO:0003214	biological process	cardiac left ventricle morphogenesis
BW - growth trait	GO:0004940	biological process	beta1-adrenergic receptor activity
BW - growth trait	GO:0004966	biological process	galanin receptor activity
BW - growth trait	GO:0007143	biological process	female meiotic nuclear division
BW - growth trait	GO:0007172	biological process	signal complex assembly
BW - growth trait	GO:0007191	biological process	adenylate cyclase-activating dopamine receptor signaling pathway
BW - growth trait	GO:0007292	biological process	female gamete generation
BW - growth trait	GO:0007610	biological process	behavior
BW - growth trait	GO:0007625	biological process	grooming behavior
BW - growth trait	GO:0008063	biological process	Toll signaling pathway
BW - growth trait	GO:0008502	biological process	melatonin receptor activity
BW - growth trait	GO:0009950	biological process	dorsal/ventral axis specification
BW - growth trait	GO:0010470	biological process	regulation of gastrulation
BW - growth trait	GO:0010543	biological process	regulation of platelet activation
BW - growth trait	GO:0010594	biological process	regulation of endothelial cell migration
BW - growth trait	GO:0014044	biological process	Schwann cell development
BW - growth trait	GO:0014839	biological process	myoblast migration involved in skeletal muscle regeneration
BW - growth trait	GO:0015278	biological process	calcium-release channel activity
BW - growth trait	GO:0021517	biological process	ventral spinal cord development
BW - growth trait	GO:0021756	biological process	striatum development
BW - growth trait	GO:0021799	biological process	cerebral cortex radially oriented cell migration
BW - growth trait	GO:0021846	biological process	cell proliferation in forebrain
BW - growth trait	GO:0021952	biological process	central nervous system projection neuron axonogenesis
BW - growth trait	GO:0022850	biological process	serotonin-gated monoatomic cation-selective channel activity
BW - growth trait	GO:0030856	biological process	regulation of epithelial cell differentiation
BW - growth trait	GO:0032287	biological process	peripheral nervous system myelin maintenance
BW - growth trait	GO:0032330	biological process	regulation of chondrocyte differentiation
BW - growth trait	GO:0032732	biological process	positive regulation of interleukin-1 production
BW - growth trait	GO:0032754	biological process	positive regulation of interleukin-5 production
BW - growth trait	GO:0032816	biological process	positive regulation of natural killer cell activation
BW - growth trait	GO:0033089	biological process	positive regulation of T cell differentiation in thymus
BW - growth trait	GO:0034134	biological process	toll-like receptor 2 signaling pathway
BW - growth trait	GO:0034162	biological process	toll-like receptor 9 signaling pathway
BW - growth trait	GO:0034380	biological process	high-density lipoprotein particle assembly
BW - growth trait	GO:0035330	biological process	regulation of hippo signaling
BW - growth trait	GO:0035666	biological process	TRIF-dependent toll-like receptor signaling pathway
BW - growth trait	GO:0036335	biological process	intestinal stem cell homeostasis
BW - growth trait	GO:0038109	biological process	Kit signaling pathway
BW - growth trait	GO:0040016	biological process	embryonic cleavage
BW - growth trait	GO:0042118	biological process	endothelial cell activation
BW - growth trait	GO:0043516	biological process	regulation of DNA damage response, signal transduction by p53 class mediator
BW - growth trait	GO:0043584	biological process	nose development
BW - growth trait	GO:0043950	biological process	positive regulation of cAMP-mediated signaling
BW - growth trait	GO:0044818	biological process	mitotic G2/M transition checkpoint
BW - growth trait	GO:0045606	biological process	positive regulation of epidermal cell differentiation
BW - growth trait	GO:0045823	biological process	positive regulation of heart contraction
BW - growth trait	GO:0046578	biological process	regulation of Ras protein signal transduction
BW - growth trait	GO:0046661	biological process	male sex differentiation
BW - growth trait	GO:0048668	biological process	collateral sprouting
BW - growth trait	GO:0048672	biological process	positive regulation of collateral sprouting
BW - growth trait	GO:0048846	biological process	axon extension involved in axon guidance
BW - growth trait	GO:0050847	biological process	progesterone receptor signaling pathway
BW - growth trait	GO:0050859	biological process	negative regulation of B cell receptor signaling pathway
BW - growth trait	GO:0050917	biological process	sensory perception of umami taste
BW - growth trait	GO:0050965	biological process	detection of temperature stimulus involved in sensory perception of pain
BW - growth trait	GO:0051963	biological process	regulation of synapse assembly
BW - growth trait	GO:0060019	biological process	radial glial cell differentiation
BW - growth trait	GO:0060039	biological process	pericardium development
BW - growth trait	GO:0060055	biological process	angiogenesis involved in wound healing
BW - growth trait	GO:0060068	biological process	vagina development
BW - growth trait	GO:0060136	biological process	embryonic process involved in female pregnancy
BW - growth trait	GO:0060174	biological process	limb bud formation
BW - growth trait	GO:0060351	biological process	cartilage development involved in endochondral bone morphogenesis
BW - growth trait	GO:0060445	biological process	branching involved in salivary gland morphogenesis
BW - growth trait	GO:0060674	biological process	placenta blood vessel development
BW - growth trait	GO:0060711	biological process	labyrinthine layer development
BW - growth trait	GO:0060765	biological process	regulation of androgen receptor signaling pathway
BW - growth trait	GO:0060840	biological process	artery development
BW - growth trait	GO:0060856	biological process	establishment of blood-brain barrier
BW - growth trait	GO:0071679	biological process	commissural neuron axon guidance
BW - growth trait	GO:0072112	biological process	podocyte differentiation
BW - growth trait	GO:0072574	biological process	hepatocyte proliferation
BW - growth trait	GO:0090036	biological process	regulation of protein kinase C signaling
BW - growth trait	GO:0090266	biological process	regulation of mitotic cell cycle spindle assembly checkpoint
BW - growth trait	GO:0090267	biological process	positive regulation of mitotic cell cycle spindle assembly checkpoint
BW - growth trait	GO:0097084	biological process	vascular associated smooth muscle cell development
BW - growth trait	GO:0097094	biological process	craniofacial suture morphogenesis
BW - growth trait	GO:0097154	biological process	GABAergic neuron differentiation
BW - growth trait	GO:0097350	biological process	neutrophil clearance
BW - growth trait	GO:0110135	biological process	Norrin signaling pathway
BW - growth trait	GO:0120316	biological process	sperm flagellum assembly
BW - growth trait	GO:1900015	biological process	regulation of cytokine production involved in inflammatory response
BW - growth trait	GO:1901798	biological process	positive regulation of signal transduction by p53 class mediator
BW - growth trait	GO:1902043	biological process	positive regulation of extrinsic apoptotic signaling pathway via death domain receptors
BW - growth trait	GO:1903140	biological process	regulation of establishment of endothelial barrier
BW - growth trait	GO:1903265	biological process	positive regulation of tumor necrosis factor-mediated signaling pathway
BW - growth trait	GO:1903980	biological process	positive regulation of microglial cell activation
BW - growth trait	GO:1904936	biological process	interneuron migration
BW - growth trait	GO:1990384	biological process	hyaloid vascular plexus regression
BW - growth trait	GO:2000001	biological process	regulation of DNA damage checkpoint
BW - growth trait	GO:2000543	biological process	positive regulation of gastrulation
BW - growth trait	GO:2000562	biological process	negative regulation of CD4-positive, alpha-beta T cell proliferation
BW - growth trait	GO:2000860	biological process	positive regulation of aldosterone secretion
BW - growth trait	GO:2001214	biological process	positive regulation of vasculogenesis
BW - growth trait	GO:2001223	biological process	negative regulation of neuron migration
BW - growth trait	GO:0001696	biological process	gastric acid secretion
BW - growth trait	GO:0001768	biological process	establishment of T cell polarity
BW - growth trait	GO:0001893	biological process	maternal placenta development
BW - growth trait	GO:0002025	biological process	norepinephrine-epinephrine-mediated vasodilation involved in regulation of systemic arterial blood pressure
BW - growth trait	GO:0002043	biological process	blood vessel endothelial cell proliferation involved in sprouting angiogenesis
BW - growth trait	GO:0002314	biological process	germinal center B cell differentiation
BW - growth trait	GO:0003081	biological process	regulation of systemic arterial blood pressure by renin-angiotensin
BW - growth trait	GO:0003143	biological process	embryonic heart tube morphogenesis
BW - growth trait	GO:0003198	biological process	epithelial to mesenchymal transition involved in endocardial cushion formation
BW - growth trait	GO:0003272	biological process	endocardial cushion formation
BW - growth trait	GO:0003310	biological process	pancreatic A cell differentiation
BW - growth trait	GO:0004945	biological process	angiotensin type II receptor activity
BW - growth trait	GO:0004951	biological process	cholecystokinin receptor activity
BW - growth trait	GO:0007144	biological process	female meiosis I
BW - growth trait	GO:0007197	biological process	adenylate cyclase-inhibiting G protein-coupled acetylcholine receptor signaling pathway
BW - growth trait	GO:0007289	biological process	spermatid nucleus differentiation
BW - growth trait	GO:0008046	biological process	axon guidance receptor activity
BW - growth trait	GO:0009838	biological process	abscission
BW - growth trait	GO:0010459	biological process	negative regulation of heart rate
BW - growth trait	GO:0010572	biological process	positive regulation of platelet activation
BW - growth trait	GO:0010881	biological process	regulation of cardiac muscle contraction by regulation of the release of sequestered calcium ion
BW - growth trait	GO:0014029	biological process	neural crest formation
BW - growth trait	GO:0014883	biological process	transition between fast and slow fiber
BW - growth trait	GO:0014905	biological process	myoblast fusion involved in skeletal muscle regeneration
BW - growth trait	GO:0014911	biological process	positive regulation of smooth muscle cell migration
BW - growth trait	GO:0015277	biological process	kainate selective glutamate receptor activity
BW - growth trait	GO:0016913	biological process	follicle-stimulating hormone activity
BW - growth trait	GO:0019227	biological process	neuronal action potential propagation
BW - growth trait	GO:0021520	biological process	spinal cord motor neuron cell fate specification
BW - growth trait	GO:0021695	biological process	cerebellar cortex development
BW - growth trait	GO:0021794	biological process	thalamus development
BW - growth trait	GO:0021795	biological process	cerebral cortex cell migration
BW - growth trait	GO:0021879	biological process	forebrain neuron differentiation
BW - growth trait	GO:0022405	biological process	hair cycle process
BW - growth trait	GO:0030049	biological process	muscle filament sliding
BW - growth trait	GO:0030854	biological process	positive regulation of granulocyte differentiation
BW - growth trait	GO:0031665	biological process	negative regulation of lipopolysaccharide-mediated signaling pathway
BW - growth trait	GO:0032483	biological process	regulation of Rab protein signal transduction
BW - growth trait	GO:0032489	biological process	regulation of Cdc42 protein signal transduction
BW - growth trait	GO:0032525	biological process	somite rostral/caudal axis specification
BW - growth trait	GO:0032819	biological process	positive regulation of natural killer cell proliferation
BW - growth trait	GO:0032825	biological process	positive regulation of natural killer cell differentiation
BW - growth trait	GO:0032872	biological process	regulation of stress-activated MAPK cascade
BW - growth trait	GO:0034101	biological process	erythrocyte homeostasis
BW - growth trait	GO:0034115	biological process	negative regulation of heterotypic cell-cell adhesion
BW - growth trait	GO:0035095	biological process	behavioral response to nicotine
BW - growth trait	GO:0035315	biological process	hair cell differentiation
BW - growth trait	GO:0035332	biological process	positive regulation of hippo signaling
BW - growth trait	GO:0035357	biological process	peroxisome proliferator activated receptor signaling pathway
BW - growth trait	GO:0035722	biological process	interleukin-12-mediated signaling pathway
BW - growth trait	GO:0035739	biological process	CD4-positive, alpha-beta T cell proliferation
BW - growth trait	GO:0035767	biological process	endothelial cell chemotaxis
BW - growth trait	GO:0035810	biological process	positive regulation of urine volume
BW - growth trait	GO:0035881	biological process	amacrine cell differentiation
BW - growth trait	GO:0036035	biological process	osteoclast development
BW - growth trait	GO:0038026	biological process	reelin-mediated signaling pathway
BW - growth trait	GO:0038134	biological process	ERBB2-EGFR signaling pathway
BW - growth trait	GO:0038162	biological process	erythropoietin-mediated signaling pathway
BW - growth trait	GO:0038163	biological process	thrombopoietin-mediated signaling pathway
BW - growth trait	GO:0038171	biological process	cannabinoid signaling pathway
BW - growth trait	GO:0038173	biological process	interleukin-17A-mediated signaling pathway
BW - growth trait	GO:0038183	biological process	bile acid signaling pathway
BW - growth trait	GO:0038202	biological process	TORC1 signaling
BW - growth trait	GO:0042048	biological process	olfactory behavior
BW - growth trait	GO:0042074	biological process	cell migration involved in gastrulation
BW - growth trait	GO:0042633	biological process	hair cycle
BW - growth trait	GO:0043114	biological process	regulation of vascular permeability
BW - growth trait	GO:0043117	biological process	positive regulation of vascular permeability
BW - growth trait	GO:0043367	biological process	CD4-positive, alpha-beta T cell differentiation
BW - growth trait	GO:0043569	biological process	negative regulation of insulin-like growth factor receptor signaling pathway
BW - growth trait	GO:0045656	biological process	negative regulation of monocyte differentiation
BW - growth trait	GO:0046007	biological process	negative regulation of activated T cell proliferation
BW - growth trait	GO:0046620	biological process	regulation of organ growth
BW - growth trait	GO:0046638	biological process	positive regulation of alpha-beta T cell differentiation
BW - growth trait	GO:0046649	biological process	lymphocyte activation
BW - growth trait	GO:0048608	biological process	reproductive structure development
BW - growth trait	GO:0048664	biological process	neuron fate determination
BW - growth trait	GO:0048681	biological process	negative regulation of axon regeneration
BW - growth trait	GO:0048935	biological process	peripheral nervous system neuron development
BW - growth trait	GO:0050771	biological process	negative regulation of axonogenesis
BW - growth trait	GO:0050819	biological process	negative regulation of coagulation
BW - growth trait	GO:0050855	biological process	regulation of B cell receptor signaling pathway
BW - growth trait	GO:0050869	biological process	negative regulation of B cell activation
BW - growth trait	GO:0050966	biological process	detection of mechanical stimulus involved in sensory perception of pain
BW - growth trait	GO:0051142	biological process	positive regulation of NK T cell proliferation
BW - growth trait	GO:0060008	biological process	Sertoli cell differentiation
BW - growth trait	GO:0060221	biological process	retinal rod cell differentiation
BW - growth trait	GO:0060487	biological process	lung epithelial cell differentiation
BW - growth trait	GO:0060509	biological process	type I pneumocyte differentiation
BW - growth trait	GO:0060575	biological process	intestinal epithelial cell differentiation
BW - growth trait	GO:0060754	biological process	positive regulation of mast cell chemotaxis
BW - growth trait	GO:0060767	biological process	epithelial cell proliferation involved in prostate gland development
BW - growth trait	GO:0061299	biological process	retina vasculature morphogenesis in camera-type eye
BW - growth trait	GO:0061304	biological process	retinal blood vessel morphogenesis
BW - growth trait	GO:0061371	biological process	determination of heart left/right asymmetry
BW - growth trait	GO:0061549	biological process	sympathetic ganglion development
BW - growth trait	GO:0061626	biological process	pharyngeal arch artery morphogenesis
BW - growth trait	GO:0061966	biological process	establishment of left/right asymmetry
BW - growth trait	GO:0070120	biological process	ciliary neurotrophic factor-mediated signaling pathway
BW - growth trait	GO:0070175	biological process	positive regulation of enamel mineralization
BW - growth trait	GO:0090009	biological process	primitive streak formation
BW - growth trait	GO:0090129	biological process	positive regulation of synapse maturation
BW - growth trait	GO:0097104	biological process	postsynaptic membrane assembly
BW - growth trait	GO:0097421	biological process	liver regeneration
BW - growth trait	GO:0099151	biological process	regulation of postsynaptic density assembly
BW - growth trait	GO:0099604	biological process	ligand-gated calcium channel activity
BW - growth trait	GO:0140507	biological process	granzyme-mediated programmed cell death signaling pathway
BW - growth trait	GO:1900246	biological process	positive regulation of RIG-I signaling pathway
BW - growth trait	GO:1900744	biological process	regulation of p38MAPK cascade
BW - growth trait	GO:1900748	biological process	positive regulation of vascular endothelial growth factor signaling pathway
BW - growth trait	GO:1901388	biological process	regulation of transforming growth factor beta activation
BW - growth trait	GO:1901797	biological process	negative regulation of signal transduction by p53 class mediator
BW - growth trait	GO:1903588	biological process	negative regulation of blood vessel endothelial cell proliferation involved in sprouting angiogenesis
BW - growth trait	GO:1903589	biological process	positive regulation of blood vessel endothelial cell proliferation involved in sprouting angiogenesis
BW - growth trait	GO:1903979	biological process	negative regulation of microglial cell activation
BW - growth trait	GO:1904861	biological process	excitatory synapse assembly
BW - growth trait	GO:2000020	biological process	positive regulation of male gonad development
BW - growth trait	GO:2000096	biological process	positive regulation of Wnt signaling pathway, planar cell polarity pathway
BW - growth trait	GO:2000343	biological process	positive regulation of chemokine (C-X-C motif) ligand 2 production
BW - growth trait	GO:2000347	biological process	positive regulation of hepatocyte proliferation
BW - growth trait	GO:2000510	biological process	positive regulation of dendritic cell chemotaxis
BW - growth trait	GO:2000833	biological process	positive regulation of steroid hormone secretion
BW - growth trait	GO:2001241	biological process	positive regulation of extrinsic apoptotic signaling pathway in absence of ligand
BW - growth trait	GO:0001515	biological process	opioid peptide activity
BW - growth trait	GO:0001550	biological process	ovarian cumulus expansion
BW - growth trait	GO:0001621	biological process	G protein-coupled ADP receptor activity
BW - growth trait	GO:0001780	biological process	neutrophil homeostasis
BW - growth trait	GO:0001787	biological process	natural killer cell proliferation
BW - growth trait	GO:0001832	biological process	blastocyst growth
BW - growth trait	GO:0001992	biological process	regulation of systemic arterial blood pressure by vasopressin
BW - growth trait	GO:0001996	biological process	positive regulation of heart rate by epinephrine-norepinephrine
BW - growth trait	GO:0002309	biological process	T cell proliferation involved in immune response
BW - growth trait	GO:0002693	biological process	positive regulation of cellular extravasation
BW - growth trait	GO:0002735	biological process	positive regulation of myeloid dendritic cell cytokine production
BW - growth trait	GO:0003093	biological process	regulation of glomerular filtration
BW - growth trait	GO:0003100	biological process	regulation of systemic arterial blood pressure by endothelin
BW - growth trait	GO:0003208	biological process	cardiac ventricle morphogenesis
BW - growth trait	GO:0003300	biological process	cardiac muscle hypertrophy
BW - growth trait	GO:0003416	biological process	endochondral bone growth
BW - growth trait	GO:0004883	biological process	nuclear glucocorticoid receptor activity
BW - growth trait	GO:0004905	biological process	type I interferon receptor activity
BW - growth trait	GO:0004956	biological process	prostaglandin D receptor activity
BW - growth trait	GO:0004969	biological process	histamine receptor activity
BW - growth trait	GO:0004974	biological process	leukotriene receptor activity
BW - growth trait	GO:0004995	biological process	tachykinin receptor activity
BW - growth trait	GO:0004997	biological process	thyrotropin-releasing hormone receptor activity
BW - growth trait	GO:0005185	biological process	neurohypophyseal hormone activity
BW - growth trait	GO:0008354	biological process	germ cell migration
BW - growth trait	GO:0008592	biological process	regulation of Toll signaling pathway
BW - growth trait	GO:0010903	biological process	negative regulation of very-low-density lipoprotein particle remodeling
BW - growth trait	GO:0014004	biological process	microglia differentiation
BW - growth trait	GO:0014807	biological process	regulation of somitogenesis
BW - growth trait	GO:0014824	biological process	artery smooth muscle contraction
BW - growth trait	GO:0016361	biological process	activin receptor activity, type I
BW - growth trait	GO:0017002	biological process	activin receptor activity
BW - growth trait	GO:0021532	biological process	neural tube patterning
BW - growth trait	GO:0021554	biological process	optic nerve development
BW - growth trait	GO:0021798	biological process	forebrain dorsal/ventral pattern formation
BW - growth trait	GO:0021861	biological process	forebrain radial glial cell differentiation
BW - growth trait	GO:0021871	biological process	forebrain regionalization
BW - growth trait	GO:0021930	biological process	cerebellar granule cell precursor proliferation
BW - growth trait	GO:0021960	biological process	anterior commissure morphogenesis
BW - growth trait	GO:0023041	biological process	neuronal signal transduction
BW - growth trait	GO:0030252	biological process	growth hormone secretion
BW - growth trait	GO:0030284	biological process	nuclear estrogen receptor activity
BW - growth trait	GO:0030299	biological process	intestinal cholesterol absorption
BW - growth trait	GO:0030300	biological process	regulation of intestinal cholesterol absorption
BW - growth trait	GO:0030432	biological process	peristalsis
BW - growth trait	GO:0030850	biological process	prostate gland development
BW - growth trait	GO:0030853	biological process	negative regulation of granulocyte differentiation
BW - growth trait	GO:0031642	biological process	negative regulation of myelination
BW - growth trait	GO:0032488	biological process	Cdc42 protein signal transduction
BW - growth trait	GO:0032651	biological process	regulation of interleukin-1 beta production
BW - growth trait	GO:0032713	biological process	negative regulation of interleukin-4 production
BW - growth trait	GO:0032747	biological process	positive regulation of interleukin-23 production
BW - growth trait	GO:0032808	biological process	lacrimal gland development
BW - growth trait	GO:0032873	biological process	negative regulation of stress-activated MAPK cascade
BW - growth trait	GO:0032911	biological process	negative regulation of transforming growth factor beta1 production
BW - growth trait	GO:0032927	biological process	positive regulation of activin receptor signaling pathway
BW - growth trait	GO:0033005	biological process	positive regulation of mast cell activation
BW - growth trait	GO:0033092	biological process	positive regulation of immature T cell proliferation in thymus
BW - growth trait	GO:0033152	biological process	immunoglobulin V(D)J recombination
BW - growth trait	GO:0033564	biological process	anterior/posterior axon guidance
BW - growth trait	GO:0034103	biological process	regulation of tissue remodeling
BW - growth trait	GO:0034136	biological process	negative regulation of toll-like receptor 2 signaling pathway
BW - growth trait	GO:0034138	biological process	toll-like receptor 3 signaling pathway
BW - growth trait	GO:0034384	biological process	high-density lipoprotein particle clearance
BW - growth trait	GO:0035385	biological process	Roundabout signaling pathway
BW - growth trait	GO:0035630	biological process	bone mineralization involved in bone maturation
BW - growth trait	GO:0035771	biological process	interleukin-4-mediated signaling pathway
BW - growth trait	GO:0036302	biological process	atrioventricular canal development
BW - growth trait	GO:0036324	biological process	vascular endothelial growth factor receptor-2 signaling pathway
BW - growth trait	GO:0036499	biological process	PERK-mediated unfolded protein response
BW - growth trait	GO:0038033	biological process	positive regulation of endothelial cell chemotaxis by VEGF-activated vascular endothelial growth factor receptor signaling pathway
BW - growth trait	GO:0038093	biological process	Fc receptor signaling pathway
BW - growth trait	GO:0038094	biological process	Fc-gamma receptor signaling pathway
BW - growth trait	GO:0038113	biological process	interleukin-9-mediated signaling pathway
BW - growth trait	GO:0040038	biological process	polar body extrusion after meiotic divisions
BW - growth trait	GO:0042010	biological process	interleukin-15 receptor activity
BW - growth trait	GO:0042461	biological process	photoreceptor cell development
BW - growth trait	GO:0043009	biological process	chordate embryonic development
BW - growth trait	GO:0043030	biological process	regulation of macrophage activation
BW - growth trait	GO:0043306	biological process	positive regulation of mast cell degranulation
BW - growth trait	GO:0043312	biological process	neutrophil degranulation
BW - growth trait	GO:0043535	biological process	regulation of blood vessel endothelial cell migration
BW - growth trait	GO:0044849	biological process	estrous cycle
BW - growth trait	GO:0045056	biological process	transcytosis
BW - growth trait	GO:0045124	biological process	regulation of bone resorption
BW - growth trait	GO:0045162	biological process	clustering of voltage-gated sodium channels
BW - growth trait	GO:0045187	biological process	regulation of circadian sleep/wake cycle, sleep
BW - growth trait	GO:0045588	biological process	positive regulation of gamma-delta T cell differentiation
BW - growth trait	GO:0045589	biological process	regulation of regulatory T cell differentiation
BW - growth trait	GO:0045617	biological process	negative regulation of keratinocyte differentiation
BW - growth trait	GO:0045627	biological process	positive regulation of T-helper 1 cell differentiation
BW - growth trait	GO:0045652	biological process	regulation of megakaryocyte differentiation
BW - growth trait	GO:0046651	biological process	lymphocyte proliferation
BW - growth trait	GO:0046850	biological process	regulation of bone remodeling
BW - growth trait	GO:0048014	biological process	Tie signaling pathway
BW - growth trait	GO:0048149	biological process	behavioral response to ethanol
BW - growth trait	GO:0048298	biological process	positive regulation of isotype switching to IgA isotypes
BW - growth trait	GO:0048387	biological process	negative regulation of retinoic acid receptor signaling pathway
BW - growth trait	GO:0048570	biological process	notochord morphogenesis
BW - growth trait	GO:0048617	biological process	embryonic foregut morphogenesis
BW - growth trait	GO:0048806	biological process	genitalia development
BW - growth trait	GO:0048853	biological process	forebrain morphogenesis
BW - growth trait	GO:0050671	biological process	positive regulation of lymphocyte proliferation
BW - growth trait	GO:0050774	biological process	negative regulation of dendrite morphogenesis
BW - growth trait	GO:0050864	biological process	regulation of B cell activation
BW - growth trait	GO:0050957	biological process	equilibrioception
BW - growth trait	GO:0050974	biological process	detection of mechanical stimulus involved in sensory perception
BW - growth trait	GO:0051546	biological process	keratinocyte migration
BW - growth trait	GO:0051798	biological process	positive regulation of hair follicle development
BW - growth trait	GO:0055009	biological process	atrial cardiac muscle tissue morphogenesis
BW - growth trait	GO:0055123	biological process	digestive system development
BW - growth trait	GO:0060059	biological process	embryonic retina morphogenesis in camera-type eye
BW - growth trait	GO:0060119	biological process	inner ear receptor cell development
BW - growth trait	GO:0060134	biological process	prepulse inhibition
BW - growth trait	GO:0060253	biological process	negative regulation of glial cell proliferation
BW - growth trait	GO:0060346	biological process	bone trabecula formation
BW - growth trait	GO:0060385	biological process	axonogenesis involved in innervation
BW - growth trait	GO:0060396	biological process	growth hormone receptor signaling pathway
BW - growth trait	GO:0060428	biological process	lung epithelium development
BW - growth trait	GO:0060430	biological process	lung saccule development
BW - growth trait	GO:0060442	biological process	branching involved in prostate gland morphogenesis
BW - growth trait	GO:0060449	biological process	bud elongation involved in lung branching
BW - growth trait	GO:0060463	biological process	lung lobe morphogenesis
BW - growth trait	GO:0060468	biological process	prevention of polyspermy
BW - growth trait	GO:0060484	biological process	lung-associated mesenchyme development
BW - growth trait	GO:0060510	biological process	type II pneumocyte differentiation
BW - growth trait	GO:0060541	biological process	respiratory system development
BW - growth trait	GO:0060670	biological process	branching involved in labyrinthine layer morphogenesis
BW - growth trait	GO:0060729	biological process	intestinal epithelial structure maintenance
BW - growth trait	GO:0060736	biological process	prostate gland growth
BW - growth trait	GO:0060770	biological process	negative regulation of epithelial cell proliferation involved in prostate gland development
BW - growth trait	GO:0060836	biological process	lymphatic endothelial cell differentiation
BW - growth trait	GO:0060914	biological process	heart formation
BW - growth trait	GO:0061072	biological process	iris morphogenesis
BW - growth trait	GO:0061154	biological process	endothelial tube morphogenesis
BW - growth trait	GO:0061975	biological process	articular cartilage development
BW - growth trait	GO:0070168	biological process	negative regulation of biomineral tissue development
BW - growth trait	GO:0070427	biological process	nucleotide-binding oligomerization domain containing 1 signaling pathway
BW - growth trait	GO:0071599	biological process	otic vesicle development
BW - growth trait	GO:0071638	biological process	negative regulation of monocyte chemotactic protein-1 production
BW - growth trait	GO:0071651	biological process	positive regulation of chemokine (C-C motif) ligand 5 production
BW - growth trait	GO:0071847	biological process	TNFSF11-mediated signaling pathway
BW - growth trait	GO:0072197	biological process	ureter morphogenesis
BW - growth trait	GO:0097070	biological process	ductus arteriosus closure
BW - growth trait	GO:0097105	biological process	presynaptic membrane assembly
BW - growth trait	GO:0097199	biological process	cysteine-type endopeptidase activity involved in apoptotic signaling pathway
BW - growth trait	GO:0098821	biological process	BMP receptor activity
BW - growth trait	GO:0098868	biological process	bone growth
BW - growth trait	GO:0150093	biological process	amyloid-beta clearance by transcytosis
BW - growth trait	GO:1901165	biological process	positive regulation of trophoblast cell migration
BW - growth trait	GO:1902624	biological process	positive regulation of neutrophil migration
BW - growth trait	GO:1903142	biological process	positive regulation of establishment of endothelial barrier
BW - growth trait	GO:1903432	biological process	regulation of TORC1 signaling
BW - growth trait	GO:1903895	biological process	negative regulation of IRE1-mediated unfolded protein response
BW - growth trait	GO:1903898	biological process	negative regulation of PERK-mediated unfolded protein response
BW - growth trait	GO:1904754	biological process	positive regulation of vascular associated smooth muscle cell migration
BW - growth trait	GO:1904948	biological process	midbrain dopaminergic neuron differentiation
BW - growth trait	GO:1905198	biological process	manchette assembly
BW - growth trait	GO:1990806	biological process	ligand-gated ion channel signaling pathway
BW - growth trait	GO:2000340	biological process	positive regulation of chemokine (C-X-C motif) ligand 1 production
BW - growth trait	GO:2000391	biological process	positive regulation of neutrophil extravasation
BW - growth trait	GO:2000563	biological process	positive regulation of CD4-positive, alpha-beta T cell proliferation
BW - growth trait	GO:2000660	biological process	negative regulation of interleukin-1-mediated signaling pathway
BW - growth trait	GO:2000726	biological process	negative regulation of cardiac muscle cell differentiation
BW - growth trait	GO:2001045	biological process	negative regulation of integrin-mediated signaling pathway
BW - growth trait	GO:2001236	biological process	regulation of extrinsic apoptotic signaling pathway
BW - growth trait	GO:0000578	biological process	embryonic axis specification
BW - growth trait	GO:0001711	biological process	endodermal cell fate commitment
BW - growth trait	GO:0001775	biological process	cell activation
BW - growth trait	GO:0001865	biological process	NK T cell differentiation
BW - growth trait	GO:0001880	biological process	Mullerian duct regression
BW - growth trait	GO:0001957	biological process	intramembranous ossification
BW - growth trait	GO:0001960	biological process	negative regulation of cytokine-mediated signaling pathway
BW - growth trait	GO:0002003	biological process	angiotensin maturation
BW - growth trait	GO:0002023	biological process	reduction of food intake in response to dietary excess
BW - growth trait	GO:0002327	biological process	immature B cell differentiation
BW - growth trait	GO:0002360	biological process	T cell lineage commitment
BW - growth trait	GO:0002415	biological process	immunoglobulin transcytosis in epithelial cells mediated by polymeric immunoglobulin receptor
BW - growth trait	GO:0002726	biological process	positive regulation of T cell cytokine production
BW - growth trait	GO:0003091	biological process	renal water homeostasis
BW - growth trait	GO:0003149	biological process	membranous septum morphogenesis
BW - growth trait	GO:0003209	biological process	cardiac atrium morphogenesis
BW - growth trait	GO:0003223	biological process	ventricular compact myocardium morphogenesis
BW - growth trait	GO:0003283	biological process	atrial septum development
BW - growth trait	GO:0003344	biological process	pericardium morphogenesis
BW - growth trait	GO:0003357	biological process	noradrenergic neuron differentiation
BW - growth trait	GO:0003406	biological process	retinal pigment epithelium development
BW - growth trait	GO:0003418	biological process	growth plate cartilage chondrocyte differentiation
BW - growth trait	GO:0004705	biological process	JUN kinase activity
BW - growth trait	GO:0004875	biological process	complement receptor activity
BW - growth trait	GO:0004947	biological process	bradykinin receptor activity
BW - growth trait	GO:0004971	biological process	AMPA glutamate receptor activity
BW - growth trait	GO:0004996	biological process	thyroid-stimulating hormone receptor activity
BW - growth trait	GO:0007210	biological process	serotonin receptor signaling pathway
BW - growth trait	GO:0007290	biological process	spermatid nucleus elongation
BW - growth trait	GO:0007341	biological process	penetration of zona pellucida
BW - growth trait	GO:0007379	biological process	segment specification
BW - growth trait	GO:0007501	biological process	mesodermal cell fate specification
BW - growth trait	GO:0007597	biological process	blood coagulation, intrinsic pathway
BW - growth trait	GO:0007614	biological process	short-term memory
BW - growth trait	GO:0007617	biological process	mating behavior
BW - growth trait	GO:0008347	biological process	glial cell migration
BW - growth trait	GO:0008595	biological process	anterior/posterior axis specification, embryo
BW - growth trait	GO:0010544	biological process	negative regulation of platelet activation
BW - growth trait	GO:0010754	biological process	negative regulation of cGMP-mediated signaling
BW - growth trait	GO:0010916	biological process	negative regulation of very-low-density lipoprotein particle clearance
BW - growth trait	GO:0010989	biological process	negative regulation of low-density lipoprotein particle clearance
BW - growth trait	GO:0014826	biological process	vein smooth muscle contraction
BW - growth trait	GO:0016492	biological process	G protein-coupled neurotensin receptor activity
BW - growth trait	GO:0021528	biological process	commissural neuron differentiation in spinal cord
BW - growth trait	GO:0021559	biological process	trigeminal nerve development
BW - growth trait	GO:0021612	biological process	facial nerve structural organization
BW - growth trait	GO:0021796	biological process	cerebral cortex regionalization
BW - growth trait	GO:0021854	biological process	hypothalamus development
BW - growth trait	GO:0021884	biological process	forebrain neuron development
BW - growth trait	GO:0021902	biological process	commitment of neuronal cell to specific neuron type in forebrain
BW - growth trait	GO:0021978	biological process	telencephalon regionalization
BW - growth trait	GO:0021984	biological process	adenohypophysis development
BW - growth trait	GO:0030549	biological process	acetylcholine receptor activator activity
BW - growth trait	GO:0030913	biological process	paranodal junction assembly
BW - growth trait	GO:0030916	biological process	otic vesicle formation
BW - growth trait	GO:0030947	biological process	regulation of vascular endothelial growth factor receptor signaling pathway
BW - growth trait	GO:0032288	biological process	myelin assembly
BW - growth trait	GO:0032289	biological process	central nervous system myelin formation
BW - growth trait	GO:0032649	biological process	regulation of type II interferon production
BW - growth trait	GO:0033088	biological process	negative regulation of immature T cell proliferation in thymus
BW - growth trait	GO:0033278	biological process	cell proliferation in midbrain
BW - growth trait	GO:0033504	biological process	floor plate development
BW - growth trait	GO:0033555	biological process	multicellular organismal response to stress
BW - growth trait	GO:0034121	biological process	regulation of toll-like receptor signaling pathway
BW - growth trait	GO:0034137	biological process	positive regulation of toll-like receptor 2 signaling pathway
BW - growth trait	GO:0034154	biological process	toll-like receptor 7 signaling pathway
BW - growth trait	GO:0035710	biological process	CD4-positive, alpha-beta T cell activation
BW - growth trait	GO:0035791	biological process	platelet-derived growth factor receptor-beta signaling pathway
BW - growth trait	GO:0035803	biological process	egg coat formation
BW - growth trait	GO:0035912	biological process	dorsal aorta morphogenesis
BW - growth trait	GO:0036462	biological process	TRAIL-activated apoptotic signaling pathway
BW - growth trait	GO:0038043	biological process	interleukin-5-mediated signaling pathway
BW - growth trait	GO:0038095	biological process	Fc-epsilon receptor signaling pathway
BW - growth trait	GO:0038108	biological process	negative regulation of appetite by leptin-mediated signaling pathway
BW - growth trait	GO:0038138	biological process	ERBB4-ERBB4 signaling pathway
BW - growth trait	GO:0038188	biological process	cholecystokinin signaling pathway
BW - growth trait	GO:0039529	biological process	RIG-I signaling pathway
BW - growth trait	GO:0039534	biological process	negative regulation of MDA-5 signaling pathway
BW - growth trait	GO:0042473	biological process	outer ear morphogenesis
BW - growth trait	GO:0042509	biological process	regulation of tyrosine phosphorylation of STAT protein
BW - growth trait	GO:0042634	biological process	regulation of hair cycle
BW - growth trait	GO:0043372	biological process	positive regulation of CD4-positive, alpha-beta T cell differentiation
BW - growth trait	GO:0043402	biological process	glucocorticoid mediated signaling pathway
BW - growth trait	GO:0043406	biological process	positive regulation of MAP kinase activity
BW - growth trait	GO:0044773	biological process	mitotic DNA damage checkpoint signaling
BW - growth trait	GO:0044878	biological process	mitotic cytokinesis checkpoint signaling
BW - growth trait	GO:0045030	biological process	G protein-coupled UTP receptor activity
BW - growth trait	GO:0045604	biological process	regulation of epidermal cell differentiation
BW - growth trait	GO:0045630	biological process	positive regulation of T-helper 2 cell differentiation
BW - growth trait	GO:0045639	biological process	positive regulation of myeloid cell differentiation
BW - growth trait	GO:0045646	biological process	regulation of erythrocyte differentiation
BW - growth trait	GO:0045653	biological process	negative regulation of megakaryocyte differentiation
BW - growth trait	GO:0045743	biological process	positive regulation of fibroblast growth factor receptor signaling pathway
BW - growth trait	GO:0046533	biological process	negative regulation of photoreceptor cell differentiation
BW - growth trait	GO:0046541	biological process	saliva secretion
BW - growth trait	GO:0048341	biological process	paraxial mesoderm formation
BW - growth trait	GO:0048386	biological process	positive regulation of retinoic acid receptor signaling pathway
BW - growth trait	GO:0048680	biological process	positive regulation of axon regeneration
BW - growth trait	GO:0048702	biological process	embryonic neurocranium morphogenesis
BW - growth trait	GO:0048712	biological process	negative regulation of astrocyte differentiation
BW - growth trait	GO:0048755	biological process	branching morphogenesis of a nerve
BW - growth trait	GO:0048763	biological process	calcium-induced calcium release activity
BW - growth trait	GO:0050882	biological process	voluntary musculoskeletal movement
BW - growth trait	GO:0050913	biological process	sensory perception of bitter taste
BW - growth trait	GO:0051057	biological process	positive regulation of small GTPase mediated signal transduction
BW - growth trait	GO:0051918	biological process	negative regulation of fibrinolysis
BW - growth trait	GO:0055015	biological process	ventricular cardiac muscle cell development
BW - growth trait	GO:0060009	biological process	Sertoli cell development
BW - growth trait	GO:0060017	biological process	parathyroid gland development
BW - growth trait	GO:0060044	biological process	negative regulation of cardiac muscle cell proliferation
BW - growth trait	GO:0060056	biological process	mammary gland involution
BW - growth trait	GO:0060335	biological process	positive regulation of type II interferon-mediated signaling pathway
BW - growth trait	GO:0060350	biological process	endochondral bone morphogenesis
BW - growth trait	GO:0060435	biological process	bronchiole development
BW - growth trait	GO:0060440	biological process	trachea formation
BW - growth trait	GO:0060527	biological process	prostate epithelial cord arborization involved in prostate glandular acinus morphogenesis
BW - growth trait	GO:0060664	biological process	epithelial cell proliferation involved in salivary gland morphogenesis
BW - growth trait	GO:0060676	biological process	ureteric bud formation
BW - growth trait	GO:0060706	biological process	cell differentiation involved in embryonic placenta development
BW - growth trait	GO:0060712	biological process	spongiotrophoblast layer development
BW - growth trait	GO:0060931	biological process	sinoatrial node cell development
BW - growth trait	GO:0060982	biological process	coronary artery morphogenesis
BW - growth trait	GO:0061035	biological process	regulation of cartilage development
BW - growth trait	GO:0061037	biological process	negative regulation of cartilage development
BW - growth trait	GO:0061038	biological process	uterus morphogenesis
BW - growth trait	GO:0061042	biological process	vascular wound healing
BW - growth trait	GO:0061156	biological process	pulmonary artery morphogenesis
BW - growth trait	GO:0061303	biological process	cornea development in camera-type eye
BW - growth trait	GO:0061314	biological process	Notch signaling involved in heart development
BW - growth trait	GO:0061470	biological process	T follicular helper cell differentiation
BW - growth trait	GO:0061518	biological process	microglial cell proliferation
BW - growth trait	GO:0070106	biological process	interleukin-27-mediated signaling pathway
BW - growth trait	GO:0070257	biological process	positive regulation of mucus secretion
BW - growth trait	GO:0070295	biological process	renal water absorption
BW - growth trait	GO:0070307	biological process	lens fiber cell development
BW - growth trait	GO:0070309	biological process	lens fiber cell morphogenesis
BW - growth trait	GO:0070433	biological process	negative regulation of nucleotide-binding oligomerization domain containing 2 signaling pathway
BW - growth trait	GO:0070434	biological process	positive regulation of nucleotide-binding oligomerization domain containing 2 signaling pathway
BW - growth trait	GO:0072015	biological process	podocyte development
BW - growth trait	GO:0072075	biological process	metanephric mesenchyme development
BW - growth trait	GO:0072107	biological process	positive regulation of ureteric bud formation
BW - growth trait	GO:0072178	biological process	nephric duct morphogenesis
BW - growth trait	GO:0072189	biological process	ureter development
BW - growth trait	GO:0072345	biological process	NAADP-sensitive calcium-release channel activity
BW - growth trait	GO:0072539	biological process	T-helper 17 cell differentiation
BW - growth trait	GO:0086004	biological process	regulation of cardiac muscle cell contraction
BW - growth trait	GO:0086014	biological process	atrial cardiac muscle cell action potential
BW - growth trait	GO:0086073	biological process	bundle of His cell-Purkinje myocyte adhesion involved in cell communication
BW - growth trait	GO:0090128	biological process	regulation of synapse maturation
BW - growth trait	GO:0090131	biological process	mesenchyme migration
BW - growth trait	GO:0090394	biological process	negative regulation of excitatory postsynaptic potential
BW - growth trait	GO:0099583	biological process	neurotransmitter receptor activity involved in regulation of postsynaptic cytosolic calcium ion concentration
BW - growth trait	GO:1900103	biological process	positive regulation of endoplasmic reticulum unfolded protein response
BW - growth trait	GO:1900222	biological process	negative regulation of amyloid-beta clearance
BW - growth trait	GO:1900223	biological process	positive regulation of amyloid-beta clearance
BW - growth trait	GO:1901164	biological process	negative regulation of trophoblast cell migration
BW - growth trait	GO:1901509	biological process	regulation of endothelial tube morphogenesis
BW - growth trait	GO:1901621	biological process	negative regulation of smoothened signaling pathway involved in dorsal/ventral neural tube patterning
BW - growth trait	GO:1902231	biological process	positive regulation of intrinsic apoptotic signaling pathway in response to DNA damage
BW - growth trait	GO:1902459	biological process	positive regulation of stem cell population maintenance
BW - growth trait	GO:1902692	biological process	regulation of neuroblast proliferation
BW - growth trait	GO:1902747	biological process	negative regulation of lens fiber cell differentiation
BW - growth trait	GO:1903670	biological process	regulation of sprouting angiogenesis
BW - growth trait	GO:1903779	biological process	regulation of cardiac conduction
BW - growth trait	GO:1904179	biological process	positive regulation of adipose tissue development
BW - growth trait	GO:1990079	biological process	cartilage homeostasis
BW - growth trait	GO:2000727	biological process	positive regulation of cardiac muscle cell differentiation
BW - growth trait	GO:2001205	biological process	negative regulation of osteoclast development
BW - growth trait	GO:2001242	biological process	regulation of intrinsic apoptotic signaling pathway
BW - growth trait	GO:0001542	biological process	ovulation from ovarian follicle
BW - growth trait	GO:0001588	biological process	dopamine neurotransmitter receptor activity, coupled via Gs
BW - growth trait	GO:0001602	biological process	pancreatic polypeptide receptor activity
BW - growth trait	GO:0001605	biological process	adrenomedullin receptor activity
BW - growth trait	GO:0001607	biological process	neuromedin U receptor activity
BW - growth trait	GO:0001635	biological process	calcitonin gene-related peptide receptor activity
BW - growth trait	GO:0001640	biological process	adenylate cyclase inhibiting G protein-coupled glutamate receptor activity
BW - growth trait	GO:0002085	biological process	inhibition of neuroepithelial cell differentiation
BW - growth trait	GO:0002155	biological process	regulation of thyroid hormone mediated signaling pathway
BW - growth trait	GO:0002317	biological process	plasma cell differentiation
BW - growth trait	GO:0002429	biological process	immune response-activating cell surface receptor signaling pathway
BW - growth trait	GO:0002513	biological process	tolerance induction to self antigen
BW - growth trait	GO:0002520	biological process	immune system development
BW - growth trait	GO:0002719	biological process	negative regulation of cytokine production involved in immune response
BW - growth trait	GO:0002725	biological process	negative regulation of T cell cytokine production
BW - growth trait	GO:0002752	biological process	cell surface pattern recognition receptor signaling pathway
BW - growth trait	GO:0002764	biological process	immune response-regulating signaling pathway
BW - growth trait	GO:0002768	biological process	immune response-regulating cell surface receptor signaling pathway
BW - growth trait	GO:0003056	biological process	regulation of vascular associated smooth muscle contraction
BW - growth trait	GO:0003084	biological process	positive regulation of systemic arterial blood pressure
BW - growth trait	GO:0003176	biological process	aortic valve development
BW - growth trait	GO:0003179	biological process	heart valve morphogenesis
BW - growth trait	GO:0003231	biological process	cardiac ventricle development
BW - growth trait	GO:0003253	biological process	cardiac neural crest cell migration involved in outflow tract morphogenesis
BW - growth trait	GO:0003337	biological process	mesenchymal to epithelial transition involved in metanephros morphogenesis
BW - growth trait	GO:0003358	biological process	noradrenergic neuron development
BW - growth trait	GO:0003402	biological process	planar cell polarity pathway involved in axis elongation
BW - growth trait	GO:0003413	biological process	chondrocyte differentiation involved in endochondral bone morphogenesis
BW - growth trait	GO:0004878	biological process	complement component C5a receptor activity
BW - growth trait	GO:0004911	biological process	interleukin-2 receptor activity
BW - growth trait	GO:0004939	biological process	beta-adrenergic receptor activity
BW - growth trait	GO:0004941	biological process	beta2-adrenergic receptor activity
BW - growth trait	GO:0004979	biological process	beta-endorphin receptor activity
BW - growth trait	GO:0005009	biological process	insulin receptor activity
BW - growth trait	GO:0005018	biological process	platelet-derived growth factor alpha-receptor activity
BW - growth trait	GO:0005026	biological process	transforming growth factor beta receptor activity, type II
BW - growth trait	GO:0006924	biological process	activation-induced cell death of T cells
BW - growth trait	GO:0007600	biological process	sensory perception
BW - growth trait	GO:0008366	biological process	axon ensheathment
BW - growth trait	GO:0008527	biological process	taste receptor activity
BW - growth trait	GO:0008594	biological process	photoreceptor cell morphogenesis
BW - growth trait	GO:0009790	biological process	embryo development
BW - growth trait	GO:0014016	biological process	neuroblast differentiation
BW - growth trait	GO:0014028	biological process	notochord formation
BW - growth trait	GO:0014728	biological process	regulation of the force of skeletal muscle contraction
BW - growth trait	GO:0014832	biological process	urinary bladder smooth muscle contraction
BW - growth trait	GO:0014894	biological process	response to denervation involved in regulation of muscle adaptation
BW - growth trait	GO:0014908	biological process	myotube differentiation involved in skeletal muscle regeneration
BW - growth trait	GO:0015054	biological process	gastrin receptor activity
BW - growth trait	GO:0016167	biological process	glial cell-derived neurotrophic factor receptor activity
BW - growth trait	GO:0016199	biological process	axon midline choice point recognition
BW - growth trait	GO:0019230	biological process	proprioception
BW - growth trait	GO:0021513	biological process	spinal cord dorsal/ventral patterning
BW - growth trait	GO:0021544	biological process	subpallium development
BW - growth trait	GO:0021545	biological process	cranial nerve development
BW - growth trait	GO:0021587	biological process	cerebellum morphogenesis
BW - growth trait	GO:0021707	biological process	cerebellar granule cell differentiation
BW - growth trait	GO:0021860	biological process	pyramidal neuron development
BW - growth trait	GO:0021955	biological process	central nervous system neuron axonogenesis
BW - growth trait	GO:0021957	biological process	corticospinal tract morphogenesis
BW - growth trait	GO:0022029	biological process	telencephalon cell migration
BW - growth trait	GO:0030157	biological process	pancreatic juice secretion
BW - growth trait	GO:0030323	biological process	respiratory tube development
BW - growth trait	GO:0030516	biological process	regulation of axon extension
BW - growth trait	GO:0030540	biological process	female genitalia development
BW - growth trait	GO:0031103	biological process	axon regeneration
BW - growth trait	GO:0031133	biological process	regulation of axon diameter
BW - growth trait	GO:0032479	biological process	regulation of type I interferon production
BW - growth trait	GO:0032677	biological process	regulation of interleukin-8 production
BW - growth trait	GO:0032682	biological process	negative regulation of chemokine production
BW - growth trait	GO:0032692	biological process	negative regulation of interleukin-1 production
BW - growth trait	GO:0032730	biological process	positive regulation of interleukin-1 alpha production
BW - growth trait	GO:0032831	biological process	positive regulation of CD4-positive, CD25-positive, alpha-beta regulatory T cell differentiation
BW - growth trait	GO:0032909	biological process	regulation of transforming growth factor beta2 production
BW - growth trait	GO:0033031	biological process	positive regulation of neutrophil apoptotic process
BW - growth trait	GO:0033041	biological process	sweet taste receptor activity
BW - growth trait	GO:0033081	biological process	regulation of T cell differentiation in thymus
BW - growth trait	GO:0033085	biological process	negative regulation of T cell differentiation in thymus
BW - growth trait	GO:0034161	biological process	positive regulation of toll-like receptor 8 signaling pathway
BW - growth trait	GO:0034164	biological process	negative regulation of toll-like receptor 9 signaling pathway
BW - growth trait	GO:0034382	biological process	chylomicron remnant clearance
BW - growth trait	GO:0035239	biological process	tube morphogenesis
BW - growth trait	GO:0035583	biological process	sequestering of TGFbeta in extracellular matrix
BW - growth trait	GO:0035633	biological process	maintenance of blood-brain barrier
BW - growth trait	GO:0035878	biological process	nail development
BW - growth trait	GO:0035993	biological process	deltoid tuberosity development
BW - growth trait	GO:0038020	biological process	insulin receptor recycling
BW - growth trait	GO:0038031	biological process	non-canonical Wnt signaling pathway via JNK cascade
BW - growth trait	GO:0038060	biological process	nitric oxide-cGMP-mediated signaling pathway
BW - growth trait	GO:0038062	biological process	protein tyrosine kinase collagen receptor activity
BW - growth trait	GO:0038065	biological process	collagen-activated signaling pathway
BW - growth trait	GO:0038154	biological process	interleukin-11-mediated signaling pathway
BW - growth trait	GO:0038158	biological process	granulocyte colony-stimulating factor signaling pathway
BW - growth trait	GO:0038165	biological process	oncostatin-M-mediated signaling pathway
BW - growth trait	GO:0042008	biological process	interleukin-18 receptor activity
BW - growth trait	GO:0042018	biological process	interleukin-22 receptor activity
BW - growth trait	GO:0042117	biological process	monocyte activation
BW - growth trait	GO:0042471	biological process	ear morphogenesis
BW - growth trait	GO:0042478	biological process	regulation of eye photoreceptor cell development
BW - growth trait	GO:0042492	biological process	gamma-delta T cell differentiation
BW - growth trait	GO:0042567	biological process	insulin-like growth factor ternary complex
BW - growth trait	GO:0042596	biological process	fear response
BW - growth trait	GO:0042698	biological process	ovulation cycle
BW - growth trait	GO:0042711	biological process	maternal behavior
BW - growth trait	GO:0043308	biological process	eosinophil degranulation
BW - growth trait	GO:0043374	biological process	CD8-positive, alpha-beta T cell differentiation
BW - growth trait	GO:0043382	biological process	positive regulation of memory T cell differentiation
BW - growth trait	GO:0043576	biological process	regulation of respiratory gaseous exchange
BW - growth trait	GO:0044546	biological process	NLRP3 inflammasome complex assembly
BW - growth trait	GO:0045066	biological process	regulatory T cell differentiation
BW - growth trait	GO:0045576	biological process	mast cell activation
BW - growth trait	GO:0045590	biological process	negative regulation of regulatory T cell differentiation
BW - growth trait	GO:0045602	biological process	negative regulation of endothelial cell differentiation
BW - growth trait	GO:0045637	biological process	regulation of myeloid cell differentiation
BW - growth trait	GO:0045650	biological process	negative regulation of macrophage differentiation
BW - growth trait	GO:0045843	biological process	negative regulation of striated muscle tissue development
BW - growth trait	GO:0048302	biological process	regulation of isotype switching to IgG isotypes
BW - growth trait	GO:0048385	biological process	regulation of retinoic acid receptor signaling pathway
BW - growth trait	GO:0048515	biological process	spermatid differentiation
BW - growth trait	GO:0048541	biological process	Peyer's patch development
BW - growth trait	GO:0048630	biological process	skeletal muscle tissue growth
BW - growth trait	GO:0048632	biological process	negative regulation of skeletal muscle tissue growth
BW - growth trait	GO:0048671	biological process	negative regulation of collateral sprouting
BW - growth trait	GO:0048679	biological process	regulation of axon regeneration
BW - growth trait	GO:0048713	biological process	regulation of oligodendrocyte differentiation
BW - growth trait	GO:0048752	biological process	semicircular canal morphogenesis
BW - growth trait	GO:0048845	biological process	venous blood vessel morphogenesis
BW - growth trait	GO:0048861	biological process	leukemia inhibitory factor signaling pathway
BW - growth trait	GO:0048871	biological process	multicellular organismal-level homeostasis
BW - growth trait	GO:0050798	biological process	activated T cell proliferation
BW - growth trait	GO:0050849	biological process	negative regulation of calcium-mediated signaling
BW - growth trait	GO:0050881	biological process	musculoskeletal movement
BW - growth trait	GO:0050907	biological process	detection of chemical stimulus involved in sensory perception
BW - growth trait	GO:0050915	biological process	sensory perception of sour taste
BW - growth trait	GO:0051240	biological process	positive regulation of multicellular organismal process
BW - growth trait	GO:0051388	biological process	positive regulation of neurotrophin TRK receptor signaling pathway
BW - growth trait	GO:0051891	biological process	positive regulation of cardioblast differentiation
BW - growth trait	GO:0055119	biological process	relaxation of cardiac muscle
BW - growth trait	GO:0060011	biological process	Sertoli cell proliferation
BW - growth trait	GO:0060073	biological process	micturition
BW - growth trait	GO:0060086	biological process	circadian temperature homeostasis
BW - growth trait	GO:0060117	biological process	auditory receptor cell development
BW - growth trait	GO:0060183	biological process	apelin receptor signaling pathway
BW - growth trait	GO:0060219	biological process	camera-type eye photoreceptor cell differentiation
BW - growth trait	GO:0060336	biological process	negative regulation of type II interferon-mediated signaling pathway
BW - growth trait	GO:0060363	biological process	cranial suture morphogenesis
BW - growth trait	GO:0060390	biological process	regulation of SMAD protein signal transduction
BW - growth trait	GO:0060501	biological process	positive regulation of epithelial cell proliferation involved in lung morphogenesis
BW - growth trait	GO:0060536	biological process	cartilage morphogenesis
BW - growth trait	GO:0060539	biological process	diaphragm development
BW - growth trait	GO:0060591	biological process	chondroblast differentiation
BW - growth trait	GO:0060603	biological process	mammary gland duct morphogenesis
BW - growth trait	GO:0060662	biological process	salivary gland cavitation
BW - growth trait	GO:0060686	biological process	negative regulation of prostatic bud formation
BW - growth trait	GO:0060687	biological process	regulation of branching involved in prostate gland morphogenesis
BW - growth trait	GO:0060740	biological process	prostate gland epithelium morphogenesis
BW - growth trait	GO:0060744	biological process	mammary gland branching involved in thelarche
BW - growth trait	GO:0060819	biological process	inactivation of X chromosome by genomic imprinting
BW - growth trait	GO:0060831	biological process	smoothened signaling pathway involved in dorsal/ventral neural tube patterning
BW - growth trait	GO:0060837	biological process	blood vessel endothelial cell differentiation
BW - growth trait	GO:0060998	biological process	regulation of dendritic spine development
BW - growth trait	GO:0061073	biological process	ciliary body morphogenesis
BW - growth trait	GO:0061386	biological process	closure of optic fissure
BW - growth trait	GO:0061458	biological process	reproductive system development
BW - growth trait	GO:0061743	biological process	motor learning
BW - growth trait	GO:0061762	biological process	CAMKK-AMPK signaling cascade
BW - growth trait	GO:0070100	biological process	negative regulation of chemokine-mediated signaling pathway
BW - growth trait	GO:0070169	biological process	positive regulation of biomineral tissue development
BW - growth trait	GO:0070293	biological process	renal absorption
BW - growth trait	GO:0070564	biological process	positive regulation of vitamin D receptor signaling pathway
BW - growth trait	GO:0071691	biological process	cardiac muscle thin filament assembly
BW - growth trait	GO:0071907	biological process	determination of digestive tract left/right asymmetry
BW - growth trait	GO:0071910	biological process	determination of liver left/right asymmetry
BW - growth trait	GO:0072044	biological process	collecting duct development
BW - growth trait	GO:0072162	biological process	metanephric mesenchymal cell differentiation
BW - growth trait	GO:0072179	biological process	nephric duct formation
BW - growth trait	GO:0072205	biological process	metanephric collecting duct development
BW - growth trait	GO:0072207	biological process	metanephric epithelium development
BW - growth trait	GO:0072331	biological process	signal transduction by p53 class mediator
BW - growth trait	GO:0072498	biological process	embryonic skeletal joint development
BW - growth trait	GO:0089700	biological process	protein kinase D signaling
BW - growth trait	GO:0090076	biological process	relaxation of skeletal muscle
BW - growth trait	GO:0097254	biological process	renal tubular secretion
BW - growth trait	GO:0097485	biological process	neuron projection guidance
BW - growth trait	GO:0098698	biological process	postsynaptic specialization assembly
BW - growth trait	GO:0098909	biological process	regulation of cardiac muscle cell action potential involved in regulation of contraction
BW - growth trait	GO:0099105	biological process	ion channel modulating, G protein-coupled receptor signaling pathway
BW - growth trait	GO:0120197	biological process	mucociliary clearance
BW - growth trait	GO:0120317	biological process	sperm mitochondrial sheath assembly
BW - growth trait	GO:0140059	biological process	dendrite arborization
BW - growth trait	GO:0140865	biological process	interleukin-22-mediated signaling pathway
BW - growth trait	GO:1900195	biological process	positive regulation of oocyte maturation
BW - growth trait	GO:1900449	biological process	regulation of glutamate receptor signaling pathway
BW - growth trait	GO:1900746	biological process	regulation of vascular endothelial growth factor signaling pathway
BW - growth trait	GO:1901731	biological process	positive regulation of platelet aggregation
BW - growth trait	GO:1902164	biological process	positive regulation of DNA damage response, signal transduction by p53 class mediator resulting in transcription of p21 class mediator
BW - growth trait	GO:1902254	biological process	negative regulation of intrinsic apoptotic signaling pathway by p53 class mediator
BW - growth trait	GO:1902255	biological process	positive regulation of intrinsic apoptotic signaling pathway by p53 class mediator
BW - growth trait	GO:1902531	biological process	regulation of intracellular signal transduction
BW - growth trait	GO:1903010	biological process	regulation of bone development
BW - growth trait	GO:1903298	biological process	negative regulation of hypoxia-induced intrinsic apoptotic signaling pathway
BW - growth trait	GO:1903537	biological process	meiotic cell cycle process involved in oocyte maturation
BW - growth trait	GO:1903595	biological process	positive regulation of histamine secretion by mast cell
BW - growth trait	GO:1903721	biological process	positive regulation of I-kappaB phosphorylation
BW - growth trait	GO:1903905	biological process	positive regulation of establishment of T cell polarity
BW - growth trait	GO:1904891	biological process	positive regulation of excitatory synapse assembly
BW - growth trait	GO:1905064	biological process	negative regulation of vascular associated smooth muscle cell differentiation
BW - growth trait	GO:1905605	biological process	positive regulation of blood-brain barrier permeability
BW - growth trait	GO:1990379	biological process	lipid transport across blood-brain barrier
BW - growth trait	GO:1990791	biological process	dorsal root ganglion development
BW - growth trait	GO:2000052	biological process	positive regulation of non-canonical Wnt signaling pathway
BW - growth trait	GO:2000171	biological process	negative regulation of dendrite development
BW - growth trait	GO:2000323	biological process	negative regulation of glucocorticoid receptor signaling pathway
BW - growth trait	GO:2000341	biological process	regulation of chemokine (C-X-C motif) ligand 2 production
BW - growth trait	GO:2000494	biological process	positive regulation of interleukin-18-mediated signaling pathway
BW - growth trait	GO:2000546	biological process	positive regulation of endothelial cell chemotaxis to fibroblast growth factor
BW - growth trait	GO:2000640	biological process	positive regulation of SREBP signaling pathway
BW - growth trait	GO:2001190	biological process	positive regulation of T cell activation via T cell receptor contact with antigen bound to MHC molecule on antigen presenting cell
BW - growth trait	GO:0001547	biological process	antral ovarian follicle growth
BW - growth trait	GO:0001596	biological process	angiotensin type I receptor activity
BW - growth trait	GO:0001601	biological process	peptide YY receptor activity
BW - growth trait	GO:0001626	biological process	nociceptin receptor activity
BW - growth trait	GO:0001641	biological process	group II metabotropic glutamate receptor activity
BW - growth trait	GO:0001757	biological process	somite specification
BW - growth trait	GO:0001776	biological process	leukocyte homeostasis
BW - growth trait	GO:0001834	biological process	trophectodermal cell proliferation
BW - growth trait	GO:0001839	biological process	neural plate morphogenesis
BW - growth trait	GO:0001922	biological process	B-1 B cell homeostasis
BW - growth trait	GO:0001959	biological process	regulation of cytokine-mediated signaling pathway
BW - growth trait	GO:0002034	biological process	maintenance of blood vessel diameter homeostasis by renin-angiotensin
BW - growth trait	GO:0002093	biological process	auditory receptor cell morphogenesis
BW - growth trait	GO:0002154	biological process	thyroid hormone mediated signaling pathway
BW - growth trait	GO:0002248	biological process	connective tissue replacement involved in inflammatory response wound healing
BW - growth trait	GO:0002276	biological process	basophil activation involved in immune response
BW - growth trait	GO:0002277	biological process	myeloid dendritic cell activation involved in immune response
BW - growth trait	GO:0002280	biological process	monocyte activation involved in immune response
BW - growth trait	GO:0002282	biological process	microglial cell activation involved in immune response
BW - growth trait	GO:0002292	biological process	T cell differentiation involved in immune response
BW - growth trait	GO:0002326	biological process	B cell lineage commitment
BW - growth trait	GO:0002331	biological process	pre-B cell allelic exclusion
BW - growth trait	GO:0002718	biological process	regulation of cytokine production involved in immune response
BW - growth trait	GO:0002724	biological process	regulation of T cell cytokine production
BW - growth trait	GO:0002906	biological process	negative regulation of mature B cell apoptotic process
BW - growth trait	GO:0003096	biological process	renal sodium ion transport
BW - growth trait	GO:0003097	biological process	renal water transport
BW - growth trait	GO:0003129	biological process	heart induction
BW - growth trait	GO:0003157	biological process	endocardium development
BW - growth trait	GO:0003171	biological process	atrioventricular valve development
BW - growth trait	GO:0003186	biological process	tricuspid valve morphogenesis
BW - growth trait	GO:0003219	biological process	cardiac right ventricle formation
BW - growth trait	GO:0003220	biological process	left ventricular cardiac muscle tissue morphogenesis
BW - growth trait	GO:0003229	biological process	ventricular cardiac muscle tissue development
BW - growth trait	GO:0003266	biological process	regulation of secondary heart field cardioblast proliferation
BW - growth trait	GO:0003308	biological process	negative regulation of Wnt signaling pathway involved in heart development
BW - growth trait	GO:0003419	biological process	growth plate cartilage chondrocyte proliferation
BW - growth trait	GO:0004897	biological process	ciliary neurotrophic factor receptor activity
BW - growth trait	GO:0004915	biological process	interleukin-6 receptor activity
BW - growth trait	GO:0004921	biological process	interleukin-11 receptor activity
BW - growth trait	GO:0004925	biological process	prolactin receptor activity
BW - growth trait	GO:0004968	biological process	gonadotropin-releasing hormone receptor activity
BW - growth trait	GO:0004990	biological process	oxytocin receptor activity
BW - growth trait	GO:0005004	biological process	GPI-linked ephrin receptor activity
BW - growth trait	GO:0005006	biological process	epidermal growth factor receptor activity
BW - growth trait	GO:0005019	biological process	platelet-derived growth factor beta-receptor activity
BW - growth trait	GO:0006990	biological process	positive regulation of transcription from RNA polymerase II promoter involved in unfolded protein response
BW - growth trait	GO:0007215	biological process	glutamate receptor signaling pathway
BW - growth trait	GO:0007231	biological process	osmosensory signaling pathway
BW - growth trait	GO:0007296	biological process	vitellogenesis
BW - growth trait	GO:0007343	biological process	egg activation
BW - growth trait	GO:0007386	biological process	compartment pattern specification
BW - growth trait	GO:0007412	biological process	axon target recognition
BW - growth trait	GO:0007431	biological process	salivary gland development
BW - growth trait	GO:0007506	biological process	gonadal mesoderm development
BW - growth trait	GO:0008582	biological process	regulation of synaptic assembly at neuromuscular junction
BW - growth trait	GO:0010002	biological process	cardioblast differentiation
BW - growth trait	GO:0010632	biological process	regulation of epithelial cell migration
BW - growth trait	GO:0010724	biological process	regulation of definitive erythrocyte differentiation
BW - growth trait	GO:0010751	biological process	negative regulation of nitric oxide mediated signal transduction
BW - growth trait	GO:0010882	biological process	regulation of cardiac muscle contraction by calcium ion signaling
BW - growth trait	GO:0014005	biological process	microglia development
BW - growth trait	GO:0014012	biological process	peripheral nervous system axon regeneration
BW - growth trait	GO:0014037	biological process	Schwann cell differentiation
BW - growth trait	GO:0014834	biological process	skeletal muscle satellite cell maintenance involved in skeletal muscle regeneration
BW - growth trait	GO:0014846	biological process	esophagus smooth muscle contraction
BW - growth trait	GO:0015052	biological process	beta3-adrenergic receptor activity
BW - growth trait	GO:0016447	biological process	somatic recombination of immunoglobulin gene segments
BW - growth trait	GO:0016495	biological process	C-X3-C chemokine receptor activity
BW - growth trait	GO:0016519	biological process	gastric inhibitory peptide receptor activity
BW - growth trait	GO:0016520	biological process	growth hormone-releasing hormone receptor activity
BW - growth trait	GO:0016521	biological process	pituitary adenylate cyclase activating polypeptide activity
BW - growth trait	GO:0021529	biological process	spinal cord oligodendrocyte cell differentiation
BW - growth trait	GO:0021540	biological process	corpus callosum morphogenesis
BW - growth trait	GO:0021696	biological process	cerebellar cortex morphogenesis
BW - growth trait	GO:0021764	biological process	amygdala development
BW - growth trait	GO:0021782	biological process	glial cell development
BW - growth trait	GO:0021800	biological process	cerebral cortex tangential migration
BW - growth trait	GO:0021801	biological process	cerebral cortex radial glia-guided migration
BW - growth trait	GO:0021828	biological process	gonadotrophin-releasing hormone neuronal migration to the hypothalamus
BW - growth trait	GO:0021849	biological process	neuroblast division in subventricular zone
BW - growth trait	GO:0021853	biological process	cerebral cortex GABAergic interneuron migration
BW - growth trait	GO:0021885	biological process	forebrain cell migration
BW - growth trait	GO:0021889	biological process	olfactory bulb interneuron differentiation
BW - growth trait	GO:0021892	biological process	cerebral cortex GABAergic interneuron differentiation
BW - growth trait	GO:0021914	biological process	negative regulation of smoothened signaling pathway involved in ventral spinal cord patterning
BW - growth trait	GO:0021938	biological process	smoothened signaling pathway involved in regulation of cerebellar granule cell precursor cell proliferation
BW - growth trait	GO:0022027	biological process	interkinetic nuclear migration
BW - growth trait	GO:0022028	biological process	tangential migration from the subventricular zone to the olfactory bulb
BW - growth trait	GO:0022400	biological process	regulation of rhodopsin mediated signaling pathway
BW - growth trait	GO:0022602	biological process	ovulation cycle process
BW - growth trait	GO:0022849	biological process	glutamate-gated calcium ion channel activity
BW - growth trait	GO:0030718	biological process	germ-line stem cell population maintenance
BW - growth trait	GO:0030728	biological process	ovulation
BW - growth trait	GO:0030917	biological process	midbrain-hindbrain boundary development
BW - growth trait	GO:0031223	biological process	auditory behavior
BW - growth trait	GO:0031296	biological process	B cell costimulation
BW - growth trait	GO:0031547	biological process	brain-derived neurotrophic factor receptor signaling pathway
BW - growth trait	GO:0031649	biological process	heat generation
BW - growth trait	GO:0031987	biological process	locomotion involved in locomotory behavior
BW - growth trait	GO:0032277	biological process	negative regulation of gonadotropin secretion
BW - growth trait	GO:0032484	biological process	Ral protein signal transduction
BW - growth trait	GO:0032642	biological process	regulation of chemokine production
BW - growth trait	GO:0032652	biological process	regulation of interleukin-1 production
BW - growth trait	GO:0032814	biological process	regulation of natural killer cell activation
BW - growth trait	GO:0033007	biological process	negative regulation of mast cell activation involved in immune response
BW - growth trait	GO:0033080	biological process	immature T cell proliferation in thymus
BW - growth trait	GO:0034370	biological process	triglyceride-rich lipoprotein particle remodeling
BW - growth trait	GO:0035021	biological process	negative regulation of Rac protein signal transduction
BW - growth trait	GO:0035022	biological process	positive regulation of Rac protein signal transduction
BW - growth trait	GO:0035112	biological process	genitalia morphogenesis
BW - growth trait	GO:0035359	biological process	negative regulation of peroxisome proliferator activated receptor signaling pathway
BW - growth trait	GO:0035469	biological process	determination of pancreatic left/right asymmetry
BW - growth trait	GO:0035582	biological process	sequestering of BMP in extracellular matrix
BW - growth trait	GO:0035880	biological process	embryonic nail plate morphogenesis
BW - growth trait	GO:0035886	biological process	vascular associated smooth muscle cell differentiation
BW - growth trait	GO:0036316	biological process	SREBP-SCAP complex retention in endoplasmic reticulum
BW - growth trait	GO:0036438	biological process	maintenance of lens transparency
BW - growth trait	GO:0036505	biological process	prosaposin receptor activity
BW - growth trait	GO:0038018	biological process	Wnt receptor catabolic process
BW - growth trait	GO:0038027	biological process	apolipoprotein A-I-mediated signaling pathway
BW - growth trait	GO:0038048	biological process	dynorphin receptor activity
BW - growth trait	GO:0038064	biological process	collagen receptor activity
BW - growth trait	GO:0038091	biological process	positive regulation of cell proliferation by VEGF-activated platelet derived growth factor receptor signaling pathway
BW - growth trait	GO:0038130	biological process	ERBB4 signaling pathway
BW - growth trait	GO:0038133	biological process	ERBB2-ERBB3 signaling pathway
BW - growth trait	GO:0038135	biological process	ERBB2-ERBB4 signaling pathway
BW - growth trait	GO:0038156	biological process	interleukin-3-mediated signaling pathway
BW - growth trait	GO:0038160	biological process	CXCL12-activated CXCR4 signaling pathway
BW - growth trait	GO:0038161	biological process	prolactin signaling pathway
BW - growth trait	GO:0038177	biological process	death receptor agonist activity
BW - growth trait	GO:0038181	biological process	bile acid receptor activity
BW - growth trait	GO:0038194	biological process	thyroid-stimulating hormone signaling pathway
BW - growth trait	GO:0040036	biological process	regulation of fibroblast growth factor receptor signaling pathway
BW - growth trait	GO:0042093	biological process	T-helper cell differentiation
BW - growth trait	GO:0042756	biological process	drinking behavior
BW - growth trait	GO:0043217	biological process	myelin maintenance
BW - growth trait	GO:0043320	biological process	natural killer cell degranulation
BW - growth trait	GO:0043368	biological process	positive T cell selection
BW - growth trait	GO:0043407	biological process	negative regulation of MAP kinase activity
BW - growth trait	GO:0043415	biological process	positive regulation of skeletal muscle tissue regeneration
BW - growth trait	GO:0043507	biological process	positive regulation of JUN kinase activity
BW - growth trait	GO:0043615	biological process	astrocyte cell migration
BW - growth trait	GO:0044065	biological process	regulation of respiratory system process
BW - growth trait	GO:0045031	biological process	G protein-coupled ATP receptor activity
BW - growth trait	GO:0045061	biological process	thymic T cell selection
BW - growth trait	GO:0045125	biological process	bioactive lipid receptor activity
BW - growth trait	GO:0045608	biological process	negative regulation of inner ear auditory receptor cell differentiation
BW - growth trait	GO:0045619	biological process	regulation of lymphocyte differentiation
BW - growth trait	GO:0045622	biological process	regulation of T-helper cell differentiation
BW - growth trait	GO:0045822	biological process	negative regulation of heart contraction
BW - growth trait	GO:0046546	biological process	development of primary male sexual characteristics
BW - growth trait	GO:0046633	biological process	alpha-beta T cell proliferation
BW - growth trait	GO:0046641	biological process	positive regulation of alpha-beta T cell proliferation
BW - growth trait	GO:0046878	biological process	positive regulation of saliva secretion
BW - growth trait	GO:0048133	biological process	male germ-line stem cell asymmetric division
BW - growth trait	GO:0048294	biological process	negative regulation of isotype switching to IgE isotypes
BW - growth trait	GO:0048295	biological process	positive regulation of isotype switching to IgE isotypes
BW - growth trait	GO:0048562	biological process	embryonic organ morphogenesis
BW - growth trait	GO:0048669	biological process	collateral sprouting in absence of injury
BW - growth trait	GO:0048793	biological process	pronephros development
BW - growth trait	GO:0048808	biological process	male genitalia morphogenesis
BW - growth trait	GO:0048820	biological process	hair follicle maturation
BW - growth trait	GO:0048842	biological process	positive regulation of axon extension involved in axon guidance
BW - growth trait	GO:0050851	biological process	antigen receptor-mediated signaling pathway
BW - growth trait	GO:0050906	biological process	detection of stimulus involved in sensory perception
BW - growth trait	GO:0050912	biological process	detection of chemical stimulus involved in sensory perception of taste
BW - growth trait	GO:0051138	biological process	positive regulation of NK T cell differentiation
BW - growth trait	GO:0051251	biological process	positive regulation of lymphocyte activation
BW - growth trait	GO:0051387	biological process	negative regulation of neurotrophin TRK receptor signaling pathway
BW - growth trait	GO:0051598	biological process	meiotic recombination checkpoint signaling
BW - growth trait	GO:0051971	biological process	positive regulation of transmission of nerve impulse
BW - growth trait	GO:0055012	biological process	ventricular cardiac muscle cell differentiation
BW - growth trait	GO:0060018	biological process	astrocyte fate commitment
BW - growth trait	GO:0060028	biological process	convergent extension involved in axis elongation
BW - growth trait	GO:0060040	biological process	retinal bipolar neuron differentiation
[truncated: 2,540 more rows]

## Sheet: Ad01TableS2
Additional file 1 Table S2 Heritability and genetic parameter estimates for all traits using different set of genotypes and statistical methods
		BW											SC									CWT									CIMF
Genotype	Model	Log-likelihood	Ve	Va	Vapreselected	Vdam	Vp	h250k	h2preselected	h2dam	h2		Log-likelihood	Ve	Va	Vapreselected	Vp	h250k	h2preselected	h2		Log-likelihood	Ve	Va	Vapreselected	Vp	h250k	h2preselected	h2		Log-likelihood	Ve	Va	Vapreselected	Vp	h250k	h2preselected	h2
50k	GBLUP	-70615	10.1799	5.4379		1.8577	17.4755	0.3112		0.1063	0.3112		-33887.7	3.5	1.8594		5.3594			0.3469		-11875.3	510.25	429.792		940.043			0.4572		-2965.67	2.9842	3.1062		6.0904			0.51
	BayesR		12.0646	5.92164			17.9862				0.329232			3.53389	1.81179		5.34568			0.338926			561.049	412.824		973.873			0.423899			3.29617	2.96255		6.25872			0.473347
PR1	GBLUP	-70639.7	10.0406	5.5927		1.8214	17.4547	0.3204		0.1044	0.3204		-33880.1	3.4372	1.8867		5.3239			0.3544		-11872.8	477.419	465.367		942.786			0.4936		-2968.7	2.8538	3.2402		6.094			0.5317
PR2	GBLUP	-70667.2	10.0669	5.5805		1.8314	17.4788	0.3193		0.1048	0.3193		-33911.5	3.4515	1.8849		5.3364			0.3532		-11874.7	481.654	461.18		942.834			0.4891		-2966.93	2.7974	3.3202		6.1176			0.5427
50kGWAS	GBLUP	-70182.4	10.1338	4.4571		1.867	16.4579	0.2708		0.1134	0.2708		-33556.7	3.4861	1.5843		5.0704			0.3125		-11864	505.044	430.54		935.585			0.4602		-2957.71	2.9484	3.1111		6.0595			0.5134
	2-GRM GBLUP	-70057.4	10.2036	2.3125	1.9398	1.9053	16.3612	0.1413	0.1186	0.1165	0.2599		-33460.9	3.5273	0.8395	0.6675	5.0343	0.1668	0.1326	0.2994		-11863.2	511.097	330.25	92.8814	934.228	0.3535	0.0994	0.4529		-2955.74	2.9958	2.361	0.6823	6.0391	0.391	0.113	0.504
	BayesR		12.0006	5.23519			17.2358				0.303739			3.50361	1.63977		5.14339			0.318812			547.827	424.726		972.553			0.436712			3.25458	2.95913		6.21371			0.476226
	BayesRC		12.4	5.299			17.699				0.299395			3.559	1.539		5.098			0.301883			559.2	412.9		972.1			0.424751			3.29	2.965		6.255			0.474021
50kGO	GBLUP	-70655.1	10.1958	5.5268		1.8449	17.5675	0.3146		0.105	0.3146		-33896.9	3.5062	1.877		5.3832			0.3487		-11881.1	516.081	427.393		943.475			0.453		-2979.62	3.1792	2.9148		6.094			0.4783
	2-GRM GBLUP	-70579.4	10.1355	4.1253	1.3196	1.8335	17.4139	0.2369	0.0758	0.1053	0.3127		-33875.1	3.4913	1.6737	0.1917	5.3567	0.3125	0.0358	0.3483		-11872.8	501.04	340.55	98.7532	940.343	0.3622	0.105	0.4672		-2965.64	2.9755	3.0343	0.0815	6.0913	0.4981	0.0134	0.5115
	BayesR		12.014	7.07692			19.0909				0.370696			3.5372	1.82938		5.36658			0.340883			554.269	424.354		978.623			0.433623			3.50306	2.73752		6.24058			0.438665
	BayesRC		12.31	6.956			19.266				0.361051			3.54	1.808		5.348			0.33807			546.8	432		978.8			0.441357			3.252	3.056		6.308			0.484464
50kQTL	GBLUP	-70491.3	10.1574	5.2152		1.8482	17.2208	0.3028		0.1073	0.3028		-33873.2	3.4974	1.8502		5.3476			0.346		-11872	503.574	437.835		941.409			0.4651		-2963.85	2.9424	3.158		6.1004			0.5177
	2-GRM GBLUP	-70427.9	10.1794	4.0527	0.9394	1.871	17.0425	0.2378	0.0551	0.1098	0.2929		-33868.2	3.4934	1.695	0.1648	5.1884	0.3166	0.0308	0.3474		-11871.9	504.984	383.046	52.4835	940.514	0.4073	0.0558	0.4631		-2961.58	2.9283	2.5768	0.5983	5.5051	0.4222	0.098	0.5202
	BayesR		12.0437	6.58593			18.6297				0.353518			3.53333	1.80821		5.34154			0.338518			549.417	426.766		976.183			0.437179			3.18946	3.07714		6.2666			0.491039
	BayesRC		12.45	6.472			18.922				0.342036			3.556	1.784		5.34			0.334082			555.1	421.4		976.5			0.431541			3.203	3.119		6.322			0.493357
50kSC	GBLUP	-70550.3	10.134	5.4691		1.8346	17.4377	0.3136		0.1052	0.3136		-33819.2	3.4858	1.8198		5.3056			0.343		-11870.6	502.556	437.242		939.798			0.4653		-2968.24	2.9615	3.1536		6.1151			0.5157
	2-GRM GBLUP	-70549.6	10.1272	3.6852	1.787	1.8354	17.4348	0.2114	0.1025	0.1053	0.3139		-33816.3	3.4841	1.1176	0.7066	5.3083	0.2105	0.1331	0.3436		-11870.6	502.33	307.975	128.882	939.188	0.3279	0.1372	0.4651		-2965.5	2.9619	2.8945	0.2381	6.0945	0.4749	0.0391	0.514
	BayesR		11.977	6.0021			17.9791				0.333838			3.5251	1.77183		5.29694			0.334501			542.461	434.111		976.573			0.444526			3.24645	3.02664		6.27309			0.482481
	BayesRC		12.33	6.615			18.945				0.349169			3.531	1.756		5.287			0.332135			545.7	436.6		982.3			0.444467			3.223	3.049		6.272			0.486129
50kSG	GBLUP	-70625.1	10.1239	5.5435		1.8204	17.4878	0.317		0.1041	0.317		-33827.7	3.458	1.8585		5.3165			0.3496		-11874.6	492.963	449.163		942.126			0.4768		-2968.52	2.913	3.1892		6.1022			0.5226
	2-GRM GBLUP	-70557.6	10.0917	3.129	2.3521	1.8177	17.3905	0.1799	0.1353	0.1045	0.3152		-33809	3.4464	0.7508	1.1139	5.3111	0.1414	0.2097	0.3511		-11870.4	490.107	241.34	209.195	940.641	0.2566	0.2224	0.479		-2964.14	2.8801	2.1403	1.0785	6.0989	0.3509	0.1768	0.5277
